# Supplementary material for: In Vitro Erythropoiesis at Different pO2 Induces Adaptations That Are Independent of Prior Systemic Exposure to Hypoxia
Source: Cells. 2022 Mar 23;11(7):1082. doi: 10.3390/cells11071082 (PMC8997720; doi:10.3390/cells11071082)
Supplement: Supplementary file 1 [file cells-11-01082-s001.zip]

Archive with 2 entries (2 files):
- cells-1629370-supplementary.pdf
- Supplementary Table S1.xlsx
