# Supplementary material for: In Vitro Erythropoiesis at Different pO2 Induces Adaptations That Are Independent of Prior Systemic Exposure to Hypoxia
Source: Cells. 2022 Mar 23;11(7):1082. doi: 10.3390/cells11071082 (PMC8997720; doi:10.3390/cells11071082)
Supplement: Supplementary file 1 [file cells-11-01082-s001.zip › Supplementary Table S1.xlsx]

## Sheet: Table S1
		LFQ												Z-score
		3% O2				20% O2 JJ				20% O2				3% O2				20% O2 JJ				20% O2
Gene names	Confidence	D1	D2	D3	D4	D1	D2	D3	D5	D1	D2	D3	D5	D1	D2	D3	D8	D1	D2	D3	D5	D1	D2	D3	D5	Cluster
SERPINB6	Identified	22.1342	NA	NA	NA	22.6297	NA	22.0852	NA	22.2439	22.2237	NA	22.3299	NA	NA	NA	NA	NA	NA	NA	NA	NA	NA	NA	NA
IGLV4-69	Identified	NA	NA	NA	NA	NA	NA	NA	NA	NA	NA	NA	NA	NA	NA	NA	NA	NA	NA	NA	NA	NA	NA	NA	NA
PTGES3	Quantified	26.2082	25.9659	25.8834	25.4339	24.9591	25.7365	25.2383	25.9335	26.4834	25.8647	25.9982	26.6188	0.727311	0.220667	0.0482751	-0.891553	-1.88407	-0.258864	-1.30032	0.152954	1.30263	0.00918784	0.288153	1.58562
RHCE;RHD	Identified	NA	NA	NA	NA	27.9707	NA	27.7275	NA	NA	NA	NA	NA	NA	NA	NA	NA	NA	NA	NA	NA	NA	NA	NA	NA
CD63	Quantified	NA	NA	NA	NA	NA	NA	24.424	22.853	23.8589	23.6298	23.9107	23.3247	-1.34854	-0.612579	-0.383023	-1.08809	-1.09077	-0.830538	1.46131	0.2806	1.03659	0.8644	1.07551	0.63511
COQ5	Identified	NA	NA	NA	NA	NA	NA	NA	NA	NA	NA	NA	NA	NA	NA	NA	NA	NA	NA	NA	NA	NA	NA	NA	NA
CAD	Quantified	23.9005	23.5385	23.6687	23.7086	24.4767	24.2034	24.628	24.3865	24.0133	24.1434	24.2018	24.2987	-0.58006	-1.64673	-1.263	-1.14542	1.11789	0.312614	1.56363	0.852107	-0.247553	0.135576	0.30777	0.59318
METAP2	Identified	NA	NA	NA	NA	NA	NA	NA	NA	NA	NA	NA	NA	NA	NA	NA	NA	NA	NA	NA	NA	NA	NA	NA	NA
AK4	Identified	NA	NA	NA	NA	NA	NA	NA	NA	NA	NA	NA	NA	NA	NA	NA	NA	NA	NA	NA	NA	NA	NA	NA	NA
NFYB	Identified	NA	NA	NA	NA	NA	NA	NA	NA	NA	NA	NA	NA	NA	NA	NA	NA	NA	NA	NA	NA	NA	NA	NA	NA
CDK4	Identified	NA	NA	NA	NA	NA	NA	23.1819	NA	NA	23.7492	24.9159	NA	NA	NA	NA	NA	NA	NA	NA	NA	NA	NA	NA	NA
FKBP11	Identified	NA	NA	NA	NA	NA	NA	21.3802	NA	NA	NA	NA	21.7526	NA	NA	NA	NA	NA	NA	NA	NA	NA	NA	NA	NA
COPZ1	Identified	22.9689	22.9644	NA	22.3969	22.3142	22.5414	22.9608	NA	22.298	NA	NA	22.5924	NA	NA	NA	NA	NA	NA	NA	NA	NA	NA	NA	NA
RAVER1	Identified	21.9298	NA	NA	NA	NA	NA	22.1145	NA	NA	NA	NA	NA	NA	NA	NA	NA	NA	NA	NA	NA	NA	NA	NA	NA
PPP1R12A	Identified	NA	NA	NA	NA	NA	NA	NA	NA	NA	NA	NA	NA	NA	NA	NA	NA	NA	NA	NA	NA	NA	NA	NA	NA
VPS29	Quantified	25.0213	24.5038	NA	24.3179	24.3017	24.8904	24.8311	24.4992	23.9888	25.1596	24.2712	25.1221	0.573773	0.183025	-3.04416	0.0426588	0.0304011	0.474957	0.430195	0.17954	-0.205869	0.678202	0.00740242	0.649876
PPP1CC	Quantified	NA	NA	NA	NA	24.1398	NA	23.8516	22.9561	22.385	22.3048	21.7606	22.2391	-1.28519	-0.877847	-1.09896	-0.569549	1.84552	-0.579978	1.58306	0.767592	0.247494	0.174425	-0.321204	0.114632	2
ARL1	Identified	NA	NA	NA	NA	NA	NA	NA	NA	NA	NA	NA	NA	NA	NA	NA	NA	NA	NA	NA	NA	NA	NA	NA	NA
MRPS24	Identified	NA	NA	NA	NA	NA	NA	NA	NA	NA	NA	NA	NA	NA	NA	NA	NA	NA	NA	NA	NA	NA	NA	NA	NA
CNPY2	Identified	NA	NA	21.483	21.2001	NA	21.5926	21.9297	NA	NA	NA	21.5822	NA	NA	NA	NA	NA	NA	NA	NA	NA	NA	NA	NA	NA
C17orf49;BAP18;RNASEK-C17orf49	Identified	NA	NA	NA	NA	NA	NA	NA	NA	NA	NA	NA	NA	NA	NA	NA	NA	NA	NA	NA	NA	NA	NA	NA	NA
MCRS1	Identified	NA	NA	NA	NA	NA	NA	NA	NA	NA	NA	NA	NA	NA	NA	NA	NA	NA	NA	NA	NA	NA	NA	NA	NA
AK2	Identified	21.5582	NA	NA	NA	NA	NA	NA	NA	NA	20.8737	NA	NA	NA	NA	NA	NA	NA	NA	NA	NA	NA	NA	NA	NA
C17orf49	Identified	NA	NA	NA	NA	NA	NA	NA	NA	NA	NA	NA	NA	NA	NA	NA	NA	NA	NA	NA	NA	NA	NA	NA	NA
ALG9	Identified	NA	NA	NA	NA	NA	NA	NA	NA	NA	NA	NA	NA	NA	NA	NA	NA	NA	NA	NA	NA	NA	NA	NA	NA
MYL6	Quantified	24.4294	24.5859	24.6317	24.2037	25.0087	24.7612	23.8064	24.7061	24.4244	24.8717	24.489	24.7854	-0.399399	0.0843598	0.225645	-1.09652	1.3906	0.625877	-2.32427	0.455729	-0.414815	0.967199	-0.215048	0.700644
PPHLN1	Identified	NA	NA	NA	NA	NA	NA	NA	NA	NA	NA	NA	NA	NA	NA	NA	NA	NA	NA	NA	NA	NA	NA	NA	NA
NRBP1	Quantified	22.2891	NA	22.7809	22.2223	22.1404	23.0025	22.1189	22.5807	NA	22.4145	22.2913	22.6413	0.0833227	-1.22653	0.947799	-0.034092	-0.17802	1.33718	-0.215762	0.59585	-2.40306	0.303818	0.087179	0.702319
ENPP3	Identified	NA	NA	NA	NA	NA	NA	NA	NA	NA	NA	NA	NA	NA	NA	NA	NA	NA	NA	NA	NA	NA	NA	NA	NA
HNRNPA1;HNRNPA1L2	Quantified	27.835	27.6148	27.3662	27.4478	27.6369	27.65	26.9074	28.0654	27.5899	28.0077	27.3569	27.6423	0.778463	0.0692064	-0.731733	-0.468809	0.140109	0.182446	-2.20973	1.52046	-0.011069	1.33464	-0.761646	0.157667
GOLIM4	Quantified	NA	NA	NA	NA	20.994	21.6548	22.1695	20.4527	NA	20.9502	NA	NA	1.28548	-0.260214	-0.995455	-0.000601389	-0.407153	0.694753	1.5531	-1.30968	0.276622	-0.480129	-1.43183	1.07511
RPL10	Identified	22.5407	NA	NA	22.0336	NA	22.0912	23.8888	22.4646	22.9117	NA	NA	22.3602	NA	NA	NA	NA	NA	NA	NA	NA	NA	NA	NA	NA
RTN4	Identified	NA	NA	NA	NA	NA	NA	NA	NA	NA	NA	NA	NA	NA	NA	NA	NA	NA	NA	NA	NA	NA	NA	NA	NA
IGF2BP2	Identified	NA	NA	NA	NA	NA	21.0664	22.6661	NA	NA	NA	21.6063	NA	NA	NA	NA	NA	NA	NA	NA	NA	NA	NA	NA	NA
RNASEH2B	Quantified	23.0219	NA	21.8311	22.686	22.7064	22.981	23.0788	23.2491	22.3351	22.2999	NA	22.6223	0.793846	-1.86344	-0.667175	0.381749	0.406754	0.743634	0.863676	1.07264	-0.0487813	-0.0920271	-1.89437	0.3035
GAPVD1	Identified	NA	NA	NA	NA	NA	NA	NA	NA	NA	NA	NA	NA	NA	NA	NA	NA	NA	NA	NA	NA	NA	NA	NA	NA
CCDC93	Identified	20.4499	NA	NA	NA	21.031	NA	20.5513	20.6314	NA	20.6364	NA	20.9448	NA	NA	NA	NA	NA	NA	NA	NA	NA	NA	NA	NA
CLASP1	Identified	NA	NA	NA	NA	NA	NA	NA	NA	NA	NA	NA	NA	NA	NA	NA	NA	NA	NA	NA	NA	NA	NA	NA	NA
DDX31	Identified	NA	NA	NA	NA	NA	NA	NA	NA	NA	NA	NA	NA	NA	NA	NA	NA	NA	NA	NA	NA	NA	NA	NA	NA
UBXN7	Identified	NA	NA	NA	NA	NA	NA	NA	NA	NA	NA	NA	NA	NA	NA	NA	NA	NA	NA	NA	NA	NA	NA	NA	NA
ARPC4-TTLL3;ARPC4	Identified	26.1448	NA	25.0532	NA	NA	25.1555	25.3022	NA	NA	25.637	25.5128	NA	NA	NA	NA	NA	NA	NA	NA	NA	NA	NA	NA	NA
LRWD1	Identified	NA	NA	NA	NA	NA	NA	NA	NA	NA	NA	NA	NA	NA	NA	NA	NA	NA	NA	NA	NA	NA	NA	NA	NA
SLC25A17	Identified	NA	NA	NA	NA	NA	NA	NA	NA	NA	NA	NA	NA	NA	NA	NA	NA	NA	NA	NA	NA	NA	NA	NA	NA
BCHE	Identified	20.9945	21.6636	NA	22.4567	NA	21.0073	NA	NA	NA	NA	22.1377	NA	NA	NA	NA	NA	NA	NA	NA	NA	NA	NA	NA	NA
CLTA	Quantified	24.0148	23.5718	NA	NA	23.4047	23.667	22.8103	23.767	NA	23.8416	23.5807	23.5411	0.812425	0.480155	-1.27387	-0.548553	0.354779	0.551524	-0.0911173	0.626543	-2.53832	0.682535	0.486818	0.457084
EIF3H	Quantified	24.3619	24.151	24.3173	NA	24.1399	23.7627	24.3097	23.4779	24.5074	23.8331	NA	23.8912	0.593132	0.462867	0.565638	-2.43714	0.456048	0.223054	0.560894	0.047113	0.683052	0.266495	-1.72359	0.302435
STIM1	Identified	NA	NA	NA	NA	NA	NA	22.1884	20.9588	NA	NA	NA	20.7972	NA	NA	NA	NA	NA	NA	NA	NA	NA	NA	NA	NA
NDUFV1	Quantified	23.845	NA	NA	NA	23.899	23.1532	23.8661	23.5476	23.0166	NA	22.5428	23.4985	0.987369	-1.35086	-1.60911	-1.07744	1.03239	0.410869	1.00495	0.739538	0.297084	-1.03573	-0.0977029	0.69865
CAPRIN1	Identified	NA	NA	NA	NA	21.3082	NA	21.2533	NA	NA	NA	NA	NA	NA	NA	NA	NA	NA	NA	NA	NA	NA	NA	NA	NA
GSDMD	Identified	NA	23.3305	22.2926	22.6522	NA	NA	23.4401	23.3331	NA	NA	NA	22.2559	NA	NA	NA	NA	NA	NA	NA	NA	NA	NA	NA	NA
APOO	Identified	NA	NA	NA	NA	NA	NA	NA	NA	NA	NA	NA	NA	NA	NA	NA	NA	NA	NA	NA	NA	NA	NA	NA	NA
SSSCA1	Identified	NA	NA	NA	NA	NA	NA	NA	NA	NA	NA	NA	NA	NA	NA	NA	NA	NA	NA	NA	NA	NA	NA	NA	NA
API5	Identified	NA	NA	23.2774	NA	23.0915	25.1049	NA	NA	NA	NA	NA	NA	NA	NA	NA	NA	NA	NA	NA	NA	NA	NA	NA	NA
HBA2	Identified	NA	NA	27.7509	NA	NA	NA	26.502	NA	NA	NA	NA	NA	NA	NA	NA	NA	NA	NA	NA	NA	NA	NA	NA	NA
LOH12CR1	Identified	NA	NA	NA	NA	NA	NA	NA	NA	NA	NA	NA	NA	NA	NA	NA	NA	NA	NA	NA	NA	NA	NA	NA	NA
RPL18	Quantified	25.245	25.03	24.931	25.7231	26.5743	25.7604	26.869	25.3566	26.4075	25.8679	25.9714	26.2094	-0.948951	-1.29838	-1.45937	-0.171821	1.21184	-0.111263	1.69084	-0.767558	0.940719	0.0635514	0.231764	0.618621
RNASET2	Identified	NA	NA	NA	NA	NA	NA	NA	NA	NA	NA	NA	NA	NA	NA	NA	NA	NA	NA	NA	NA	NA	NA	NA	NA
ZC3H14	Identified	NA	NA	20.7283	NA	NA	NA	NA	NA	NA	NA	NA	20.9798	NA	NA	NA	NA	NA	NA	NA	NA	NA	NA	NA	NA
HNRNPC	Identified	NA	NA	NA	NA	NA	NA	NA	NA	NA	NA	NA	NA	NA	NA	NA	NA	NA	NA	NA	NA	NA	NA	NA	NA
LGMN	Identified	NA	NA	NA	NA	NA	NA	NA	NA	NA	NA	NA	NA	NA	NA	NA	NA	NA	NA	NA	NA	NA	NA	NA	NA
ACYP1	Identified	NA	NA	NA	23.2755	24.4088	NA	NA	24.019	NA	23.2274	23.1796	NA	NA	NA	NA	NA	NA	NA	NA	NA	NA	NA	NA	NA
SERPINA10	Identified	NA	NA	22.4429	NA	NA	21.3066	22.4717	NA	NA	NA	23.0176	NA	NA	NA	NA	NA	NA	NA	NA	NA	NA	NA	NA	NA
METTL17	Identified	NA	NA	NA	NA	NA	NA	NA	NA	NA	NA	NA	NA	NA	NA	NA	NA	NA	NA	NA	NA	NA	NA	NA	NA
SNW1	Identified	NA	NA	NA	NA	NA	NA	NA	NA	NA	NA	NA	NA	NA	NA	NA	NA	NA	NA	NA	NA	NA	NA	NA	NA
HNRNPC	Identified	NA	NA	NA	NA	NA	NA	NA	NA	NA	NA	NA	NA	NA	NA	NA	NA	NA	NA	NA	NA	NA	NA	NA	NA
DGKA	Identified	NA	NA	NA	NA	NA	NA	NA	NA	NA	NA	NA	NA	NA	NA	NA	NA	NA	NA	NA	NA	NA	NA	NA	NA
NGDN	Identified	NA	NA	NA	NA	NA	NA	NA	NA	NA	NA	NA	NA	NA	NA	NA	NA	NA	NA	NA	NA	NA	NA	NA	NA
IDH3B	Identified	NA	NA	NA	NA	NA	NA	22.7243	NA	21.6275	22.6384	NA	21.5633	NA	NA	NA	NA	NA	NA	NA	NA	NA	NA	NA	NA
VIPAS39	Identified	NA	NA	NA	NA	NA	NA	NA	NA	NA	NA	NA	NA	NA	NA	NA	NA	NA	NA	NA	NA	NA	NA	NA	NA
GMFB	Quantified	23.9521	22.9725	23.2525	23.3623	23.7626	NA	22.6133	23.6444	NA	23.4375	24.4311	23.6253	0.772516	-0.0743019	0.167729	0.262644	0.608756	-1.54011	-0.384769	0.506533	-2.32333	0.327655	1.18661	0.490065
DDX24	Quantified	23.4623	22.5974	23.2743	NA	23.1838	23.2256	23.8044	23.3672	22.8191	23.2463	22.8304	22.9883	0.619822	-0.40208	0.397684	-2.93548	0.290847	0.340234	1.02409	0.507492	-0.140192	0.36465	-0.126837	0.0597768
SYNE3	Identified	NA	NA	NA	NA	NA	NA	NA	NA	NA	NA	NA	NA	NA	NA	NA	NA	NA	NA	NA	NA	NA	NA	NA	NA
MIA2	Identified	NA	NA	NA	NA	NA	NA	NA	NA	NA	NA	NA	NA	NA	NA	NA	NA	NA	NA	NA	NA	NA	NA	NA	NA
CCNK	Identified	NA	NA	NA	NA	NA	NA	NA	NA	NA	NA	NA	NA	NA	NA	NA	NA	NA	NA	NA	NA	NA	NA	NA	NA
ZFYVE1	Identified	NA	NA	NA	NA	NA	NA	NA	NA	NA	NA	NA	NA	NA	NA	NA	NA	NA	NA	NA	NA	NA	NA	NA	NA
CDK2	Quantified	NA	22.1818	22.8873	NA	23.6066	22.7817	23.8631	22.3972	NA	22.5823	22.701	22.5798	-1.83954	-0.220497	0.51851	-1.0106	1.27187	0.407861	1.5405	0.00506511	-1.39191	0.19903	0.323371	0.196333
NEMF	Identified	NA	NA	NA	NA	21.1217	NA	22.1112	NA	NA	NA	NA	NA	NA	NA	NA	NA	NA	NA	NA	NA	NA	NA	NA	NA
PSMA6	Quantified	26.239	25.9481	26.1029	25.9041	26.2615	26.1941	25.4851	26.7456	26.0292	26.4914	26.4526	25.8706	0.285758	-0.586583	-0.122278	-0.718578	0.353465	0.151196	-1.97514	1.80532	-0.343496	1.04288	0.926484	-0.819034
PPIP5K2	Quantified	22.4913	21.937	21.5327	NA	23.2524	22.6522	22.364	22.2621	22.1621	22.0022	22.2839	21.5789	0.585627	-0.185958	-0.748731	-2.42505	1.64499	0.809514	0.408383	0.266592	0.127374	-0.0951643	0.296864	-0.684439
ZNF512	Quantified	21.9484	21.6585	21.3925	NA	21.4504	22.153	21.1292	21.6408	NA	22.2566	21.4105	21.6402	0.713591	-0.0995729	-0.845896	1.28559	-0.683377	1.28757	-1.58443	-0.149266	-0.555904	1.57816	-0.795348	-0.151123
PAPOLA;PAPOLB	Identified	NA	NA	NA	NA	NA	NA	NA	NA	NA	NA	NA	NA	NA	NA	NA	NA	NA	NA	NA	NA	NA	NA	NA	NA
CTNNA1	Identified	NA	22.134	NA	NA	21.5805	NA	22.1967	NA	NA	22.6216	NA	22.0056	NA	NA	NA	NA	NA	NA	NA	NA	NA	NA	NA	NA
TRAM1	Identified	NA	NA	NA	NA	NA	NA	NA	NA	NA	19.7736	NA	18.8759	NA	NA	NA	NA	NA	NA	NA	NA	NA	NA	NA	NA
COMP	Identified	NA	NA	NA	NA	NA	NA	NA	NA	NA	NA	NA	NA	NA	NA	NA	NA	NA	NA	NA	NA	NA	NA	NA	NA
SMARCB1	Identified	NA	NA	NA	NA	NA	NA	NA	NA	21.7205	NA	NA	21.5517	NA	NA	NA	NA	NA	NA	NA	NA	NA	NA	NA	NA
USP11	Quantified	21.8205	20.74	21.0135	21.2826	21.5022	21.5709	22.5732	21.6072	NA	21.6672	21.6037	21.8116	0.628664	-1.68775	-1.10148	-0.524389	-0.053702	0.0936193	2.24239	0.171466	-0.842591	0.300044	0.164002	0.609731
MRPS22	Identified	NA	NA	NA	NA	NA	NA	NA	NA	NA	NA	NA	NA	NA	NA	NA	NA	NA	NA	NA	NA	NA	NA	NA	NA
MCCC1	Identified	NA	NA	NA	NA	NA	21.8959	23.2327	NA	NA	NA	NA	NA	NA	NA	NA	NA	NA	NA	NA	NA	NA	NA	NA	NA
SBDS	Quantified	23.0743	NA	NA	NA	23.5858	23.0285	23.1876	23.6413	22.6887	23.3348	23.8774	23.6098	0.262351	-1.00073	-2.50187	-0.880838	0.700736	0.223108	0.359449	0.748325	-0.0681309	0.485667	0.950645	0.721287	2
CLPTM1L	Identified	NA	NA	NA	NA	NA	NA	NA	NA	NA	21.2811	NA	21.1845	NA	NA	NA	NA	NA	NA	NA	NA	NA	NA	NA	NA
MRPS27	Quantified	20.882	NA	NA	NA	22.0356	22.0924	23.5904	21.6223	NA	22.0221	20.5744	NA	-0.512123	-0.348664	0.346361	-1.18925	0.653285	0.710685	2.22389	0.235765	-1.27423	0.639627	-0.822813	-0.662535
SDCBP	Identified	NA	NA	NA	NA	NA	NA	NA	NA	NA	NA	NA	NA	NA	NA	NA	NA	NA	NA	NA	NA	NA	NA	NA	NA
CELF1	Identified	NA	NA	NA	NA	NA	NA	23.1802	NA	NA	22.1978	NA	NA	NA	NA	NA	NA	NA	NA	NA	NA	NA	NA	NA	NA
SEC24C	Identified	NA	NA	NA	NA	NA	NA	21.4803	NA	NA	NA	20.7792	NA	NA	NA	NA	NA	NA	NA	NA	NA	NA	NA	NA	NA
CDC27	Identified	NA	NA	NA	NA	NA	NA	21.3821	21.0996	NA	21.0989	NA	21.6835	NA	NA	NA	NA	NA	NA	NA	NA	NA	NA	NA	NA
WIPI1	Identified	NA	NA	NA	NA	NA	NA	NA	NA	NA	NA	NA	NA	NA	NA	NA	NA	NA	NA	NA	NA	NA	NA	NA	NA
PUS1	Quantified	NA	22.1541	NA	22.0209	22.8205	22.3859	23.8515	22.21	22.5938	22.6616	22.7191	22.8812	-1.46129	-0.257647	-1.95701	-0.425522	0.582059	0.0344689	1.8811	-0.187244	0.296388	0.381848	0.454306	0.658542	2
HNRNPH1	Quantified	23.7491	24.3641	24.2714	23.8845	24.3153	24.65	24.5103	25.2248	24.2107	24.5532	24.1006	24.4601	-1.59585	0.0163241	-0.226541	-1.24097	-0.111394	0.766033	0.399767	2.27268	-0.385801	0.512036	-0.67432	0.268037
BLOC1S1	Identified	NA	NA	NA	NA	NA	NA	NA	NA	NA	NA	NA	NA	NA	NA	NA	NA	NA	NA	NA	NA	NA	NA	NA	NA
TNXB	Identified	NA	NA	NA	NA	NA	NA	NA	NA	NA	NA	NA	NA	NA	NA	NA	NA	NA	NA	NA	NA	NA	NA	NA	NA
TH1L;NELFCD	Identified	21.8872	NA	NA	NA	NA	NA	22.7939	22.5294	NA	22.5792	22.5184	NA	NA	NA	NA	NA	NA	NA	NA	NA	NA	NA	NA	NA
DPM1	Quantified	24.3008	24.5206	24.6758	25.1174	24.9312	25.3726	24.7825	25.05	25.2911	25.0247	22.8688	25.3473	-0.689989	-0.369198	-0.14264	0.50178	0.230087	0.874304	0.0129934	0.403487	0.755405	0.366491	-2.78011	0.837386
PHF8	Identified	NA	NA	NA	NA	NA	NA	NA	NA	NA	NA	NA	NA	NA	NA	NA	NA	NA	NA	NA	NA	NA	NA	NA	NA
IMPDH2	Quantified	24.1881	24.0343	23.3187	24.1765	24.8381	25.1488	26.2004	25.0676	24.9923	25.3502	24.6649	24.0383	-0.628004	-0.829099	-1.76519	-0.643071	0.222236	0.62872	2.00415	0.522454	0.423919	0.892145	-0.00431928	-0.823944	2
POR	Identified	NA	NA	NA	NA	NA	21.707	22.486	NA	21.449	NA	NA	NA	NA	NA	NA	NA	NA	NA	NA	NA	NA	NA	NA	NA
RBM39	Quantified	23.1827	22.8066	23.4924	NA	23.8867	23.547	24.4765	23.7887	23.5811	NA	23.8303	NA	0.204157	-0.0696391	0.429684	-1.21441	0.716761	0.469423	1.14618	0.645378	0.494239	-1.66853	0.675671	-1.82891
ERGIC3	Identified	NA	NA	NA	NA	NA	NA	21.7024	NA	21.4691	NA	NA	NA	NA	NA	NA	NA	NA	NA	NA	NA	NA	NA	NA	NA
TBP	Identified	NA	NA	NA	NA	NA	NA	NA	NA	NA	NA	NA	NA	NA	NA	NA	NA	NA	NA	NA	NA	NA	NA	NA	NA
NCSTN	Quantified	23.1755	23.3095	23.8984	NA	24.0486	23.8887	24.6913	23.6671	23.61	23.8502	24.5112	NA	-0.231119	-0.110225	0.420854	-2.26208	0.556347	0.412171	1.13596	0.212264	0.160755	0.377448	0.973597	-1.64597
IGLV8-61	Identified	NA	NA	25.6859	NA	NA	NA	NA	23.9135	NA	24.3673	25.6459	24.8812	NA	NA	NA	NA	NA	NA	NA	NA	NA	NA	NA	NA
OXA1L	Identified	NA	NA	NA	NA	NA	NA	NA	NA	NA	NA	NA	NA	NA	NA	NA	NA	NA	NA	NA	NA	NA	NA	NA	NA
CHEK2	Identified	NA	NA	NA	NA	NA	NA	NA	NA	NA	NA	NA	NA	NA	NA	NA	NA	NA	NA	NA	NA	NA	NA	NA	NA
MTCH1	Identified	NA	NA	NA	NA	NA	NA	NA	NA	NA	NA	NA	NA	NA	NA	NA	NA	NA	NA	NA	NA	NA	NA	NA	NA
RUFY3	Identified	NA	NA	NA	NA	NA	NA	NA	NA	NA	NA	NA	NA	NA	NA	NA	NA	NA	NA	NA	NA	NA	NA	NA	NA
UTP15	Identified	NA	NA	NA	NA	NA	NA	NA	NA	NA	NA	NA	NA	NA	NA	NA	NA	NA	NA	NA	NA	NA	NA	NA	NA
DNPH1	Quantified	23.6225	23.3365	NA	22.9654	23.3671	24.2707	23.5472	23.9814	23.4514	23.8367	NA	23.3243	0.443456	0.194025	-2.50631	-0.129553	0.220698	1.0086	0.37778	0.756326	0.2942	0.630206	-1.47284	0.18341
DEK	Quantified	25.8379	25.8741	25.5422	25.4062	25.452	26.0707	25.1843	26.2869	25.9801	25.7125	25.3984	26.5543	0.155577	0.24502	-0.575161	-0.911141	-0.798078	0.730781	-1.45939	1.26481	0.506875	-0.154314	-0.930514	1.92553
PPIP5K2	Identified	NA	NA	NA	NA	NA	NA	NA	NA	NA	NA	NA	NA	NA	NA	NA	NA	NA	NA	NA	NA	NA	NA	NA	NA
TMA16	Identified	NA	NA	NA	NA	NA	NA	22.2601	21.8023	NA	21.6061	NA	21.8256	NA	NA	NA	NA	NA	NA	NA	NA	NA	NA	NA	NA
RUFY1	Identified	NA	NA	21.4785	NA	22.5077	22.9404	NA	20.6818	NA	NA	NA	NA	NA	NA	NA	NA	NA	NA	NA	NA	NA	NA	NA	NA
SLC4A1AP	Identified	20.7704	20.8312	20.9407	NA	NA	20.9111	21.0418	21.0836	NA	NA	NA	19.9952	NA	NA	NA	NA	NA	NA	NA	NA	NA	NA	NA	NA
PCBD2	Identified	NA	22.0826	22.5703	NA	22.256	NA	NA	22.3004	NA	NA	22.359	NA	NA	NA	NA	NA	NA	NA	NA	NA	NA	NA	NA	NA
N4BP2	Identified	NA	NA	NA	NA	NA	NA	NA	NA	NA	NA	NA	NA	NA	NA	NA	NA	NA	NA	NA	NA	NA	NA	NA	NA
KLKB1	Quantified	23.8064	24.5812	24.82	25.2501	23.7329	23.3439	23.82	22.8756	25.4486	23.9927	24.7344	24.2199	-0.535692	0.470671	0.780817	1.33949	-0.631067	-1.1363	-0.518021	-1.7446	1.59733	-0.293734	0.669651	0.00145742
TTC1	Identified	NA	NA	NA	NA	NA	NA	NA	NA	NA	NA	NA	NA	NA	NA	NA	NA	NA	NA	NA	NA	NA	NA	NA	NA
BNIP3L	Quantified	22.3557	22.511	22.3992	NA	22.3772	22.3517	21.2923	23.1876	21.6043	22.957	NA	23.128	0.305713	0.454387	0.347321	-1.81695	0.326255	0.301873	-0.712639	1.10235	-0.413917	0.881486	-1.82115	1.04527
TPD52	Identified	NA	21.3027	NA	NA	NA	NA	NA	NA	NA	NA	NA	20.2431	NA	NA	NA	NA	NA	NA	NA	NA	NA	NA	NA	NA
DCUN1D5	Identified	NA	NA	NA	NA	NA	NA	NA	NA	NA	NA	NA	NA	NA	NA	NA	NA	NA	NA	NA	NA	NA	NA	NA	NA
CTSC	Identified	NA	NA	NA	NA	NA	NA	NA	NA	23.9803	23.6346	NA	NA	NA	NA	NA	NA	NA	NA	NA	NA	NA	NA	NA	NA
CD44	Quantified	23.0591	23.0366	22.8326	22.7144	23.8455	23.4291	22.729	22.409	22.5894	22.6852	23.0741	22.3722	0.37978	0.326703	-0.154304	-0.432824	2.23401	1.25216	-0.398399	-1.15305	-0.727725	-0.501727	0.415211	-1.23984
CENPE	Identified	NA	NA	NA	NA	NA	NA	NA	NA	NA	NA	NA	NA	NA	NA	NA	NA	NA	NA	NA	NA	NA	NA	NA	NA
REPS1	Identified	NA	NA	NA	NA	NA	NA	NA	NA	NA	NA	NA	NA	NA	NA	NA	NA	NA	NA	NA	NA	NA	NA	NA	NA
PPP5C	Identified	21.5884	21.9812	22.0227	NA	22.4264	NA	21.7865	22.1287	21.937	22.4429	22.5954	NA	NA	NA	NA	NA	NA	NA	NA	NA	NA	NA	NA	NA
CCDC90B	Identified	NA	NA	NA	NA	NA	NA	NA	NA	NA	NA	NA	NA	NA	NA	NA	NA	NA	NA	NA	NA	NA	NA	NA	NA
HADHA	Quantified	25.0463	24.9216	25.0029	25.6007	26.13	25.5501	26.4523	25.8144	26.0256	25.7509	25.5462	25.6598	-1.24373	-1.5117	-1.33702	-0.0524658	1.08501	-0.161162	1.77775	0.406889	0.860814	0.270368	-0.169377	0.0746168
TM7SF3	Identified	NA	NA	NA	NA	NA	NA	NA	NA	NA	NA	NA	NA	NA	NA	NA	NA	NA	NA	NA	NA	NA	NA	NA	NA
METTL7A	Quantified	25.8138	NA	25.817	25.7153	25.9545	26.4987	26.5116	26.2558	25.9706	26.9896	26.2147	26.2759	0.0913387	-3.11798	0.0929771	0.0400903	0.164465	0.447351	0.454052	0.321098	0.172814	0.702529	0.299728	0.331536
SPTB	Identified	NA	NA	NA	NA	NA	NA	NA	NA	NA	NA	NA	NA	NA	NA	NA	NA	NA	NA	NA	NA	NA	NA	NA	NA
RPL28	Quantified	25.9039	NA	25.3	26.1357	26.3345	26.4059	26.9756	25.9646	26.3956	26.3382	26.3241	26.0213	0.0243779	-2.98543	-0.495513	0.223966	0.395053	0.456555	0.946966	0.0766316	0.447668	0.398234	0.386068	0.125427
CERS2	Identified	NA	NA	NA	NA	NA	NA	NA	NA	NA	NA	NA	NA	NA	NA	NA	NA	NA	NA	NA	NA	NA	NA	NA	NA
TPM1	Identified	NA	NA	NA	NA	NA	NA	NA	NA	NA	NA	NA	NA	NA	NA	NA	NA	NA	NA	NA	NA	NA	NA	NA	NA
SELO	Identified	NA	NA	NA	NA	NA	NA	NA	NA	NA	NA	NA	NA	NA	NA	NA	NA	NA	NA	NA	NA	NA	NA	NA	NA
NDUFAF1	Identified	NA	NA	NA	NA	NA	NA	NA	NA	NA	NA	NA	NA	NA	NA	NA	NA	NA	NA	NA	NA	NA	NA	NA	NA
IDH3A	Identified	NA	NA	NA	NA	21.4595	NA	24.5767	22.37	NA	22.4916	22.2503	21.9895	NA	NA	NA	NA	NA	NA	NA	NA	NA	NA	NA	NA
MRPS11	Identified	NA	NA	NA	NA	20.508	NA	21.8469	NA	NA	20.228	NA	NA	NA	NA	NA	NA	NA	NA	NA	NA	NA	NA	NA	NA
SRP14	Identified	24.0532	23.6781	NA	NA	24.4257	NA	24.7605	23.575	24.0833	23.5827	24.3175	NA	NA	NA	NA	NA	NA	NA	NA	NA	NA	NA	NA	NA
RABGGTA	Quantified	22.0299	22.3173	22.355	NA	22.4489	22.8826	22.3324	22.7443	NA	21.6326	NA	22.6276	-0.205445	0.289742	0.354757	-2.13267	0.516503	1.26368	0.315811	1.02543	-1.30781	-0.889881	-0.0544679	0.82436
ISG20	Identified	22.0522	NA	NA	NA	NA	NA	NA	NA	20.8981	NA	NA	NA	NA	NA	NA	NA	NA	NA	NA	NA	NA	NA	NA	NA
INO80	Identified	NA	NA	NA	NA	NA	NA	NA	NA	NA	NA	NA	NA	NA	NA	NA	NA	NA	NA	NA	NA	NA	NA	NA	NA
RPS27L	Identified	24.5649	25.1855	NA	24.9452	NA	NA	24.8835	24.523	NA	NA	25.6042	25.1307	NA	NA	NA	NA	NA	NA	NA	NA	NA	NA	NA	NA
WDR61	Quantified	22.2608	22.7417	22.5231	NA	22.2787	23.1898	23.3533	22.5199	22.6887	22.9684	22.9946	22.304	-0.311893	0.295791	0.0195735	-2.83004	-0.289215	0.862152	1.06866	0.0155158	0.228862	0.582367	0.615474	-0.25725
SEC11A	Quantified	NA	NA	NA	26.0104	26.3131	26.5557	27.0142	26.0925	26.3049	25.9105	26.5004	26.4729	-1.55749	-1.36427	-1.97715	0.410582	0.528859	0.623628	0.802758	0.442663	0.525618	0.371538	0.602015	0.59125	2
SENP3-EIF4A1;SENP3	Identified	NA	NA	NA	NA	NA	NA	22.3848	NA	21.6407	NA	NA	NA	NA	NA	NA	NA	NA	NA	NA	NA	NA	NA	NA	NA
GLCE	Identified	NA	NA	NA	NA	NA	NA	NA	NA	NA	NA	NA	NA	NA	NA	NA	NA	NA	NA	NA	NA	NA	NA	NA	NA
AKR7A2	Quantified	24.5032	24.6031	24.2422	24.18	24.0336	24.3848	24.1987	24.5678	23.8605	23.9596	23.8618	24.2633	1.08628	1.47153	0.0795951	-0.160455	-0.725015	0.629602	-0.08804	1.3354	-1.39235	-1.01018	-1.38724	0.160865
SRPK1	Identified	NA	NA	NA	NA	NA	NA	NA	NA	NA	NA	NA	NA	NA	NA	NA	NA	NA	NA	NA	NA	NA	NA	NA	NA
NUB1	Identified	NA	NA	NA	NA	NA	NA	NA	NA	NA	NA	NA	NA	NA	NA	NA	NA	NA	NA	NA	NA	NA	NA	NA	NA
RNPS1	Identified	23.12	NA	NA	NA	NA	NA	23.3761	24.0334	23.3277	NA	23.6382	NA	NA	NA	NA	NA	NA	NA	NA	NA	NA	NA	NA	NA
RAB27A	Identified	NA	NA	NA	NA	23.5187	NA	23.425	NA	22.9148	NA	22.4372	22.2161	NA	NA	NA	NA	NA	NA	NA	NA	NA	NA	NA	NA
RPS17	Quantified	23.8726	23.4866	23.3033	23.6427	24.5572	23.8791	24.7307	24.1345	24.2194	24.1062	23.8917	23.795	-0.231978	-1.16777	-1.61243	-0.789304	1.42803	-0.216071	1.84865	0.403007	0.608999	0.334527	-0.185596	-0.420065
PDXDC1;PDXDC2P	Identified	NA	NA	NA	NA	NA	NA	NA	NA	NA	NA	NA	NA	NA	NA	NA	NA	NA	NA	NA	NA	NA	NA	NA	NA
COQ9	Identified	NA	NA	NA	NA	NA	NA	NA	NA	NA	NA	NA	NA	NA	NA	NA	NA	NA	NA	NA	NA	NA	NA	NA	NA
COX5A	Quantified	25.8896	25.4596	25.8363	25.7937	26.299	26.1555	27.1593	26.1563	25.7491	26.3752	25.5929	26.0616	-0.344863	-1.3052	-0.463799	-0.558978	0.569403	0.248937	2.49073	0.250704	-0.658596	0.739685	-1.00735	0.0393303
ZBTB8OS	Identified	NA	NA	NA	NA	NA	21.2568	NA	NA	NA	21.6953	NA	NA	NA	NA	NA	NA	NA	NA	NA	NA	NA	NA	NA	NA
HEXA	Identified	NA	NA	NA	NA	NA	NA	NA	NA	NA	NA	NA	NA	NA	NA	NA	NA	NA	NA	NA	NA	NA	NA	NA	NA
MPI	Identified	22.8479	NA	21.9271	21.8256	NA	22.0168	21.6483	22.4698	NA	21.7295	22.1841	22.1445	NA	NA	NA	NA	NA	NA	NA	NA	NA	NA	NA	NA
FUS	Identified	24.2713	NA	NA	NA	NA	24.019	23.846	24.3946	NA	24.19	NA	NA	NA	NA	NA	NA	NA	NA	NA	NA	NA	NA	NA	NA
NDUFB10	Quantified	NA	NA	NA	NA	24.3746	24.5162	25.3239	24.0605	24.5808	24.6944	24.1945	24.4725	-1.04802	-1.78567	-1.11457	-1.30066	0.568664	0.649811	1.11274	0.388676	0.686873	0.751954	0.465432	0.624763	2
CLK3	Identified	NA	NA	NA	NA	NA	NA	NA	NA	NA	NA	NA	NA	NA	NA	NA	NA	NA	NA	NA	NA	NA	NA	NA	NA
TERF2	Identified	NA	NA	NA	NA	NA	NA	NA	NA	NA	NA	NA	NA	NA	NA	NA	NA	NA	NA	NA	NA	NA	NA	NA	NA
C16orf58	Identified	NA	NA	NA	NA	NA	NA	NA	NA	NA	NA	NA	NA	NA	NA	NA	NA	NA	NA	NA	NA	NA	NA	NA	NA
KIF22	Identified	NA	NA	NA	NA	NA	NA	22.1545	21.1065	NA	NA	NA	21.3624	NA	NA	NA	NA	NA	NA	NA	NA	NA	NA	NA	NA
UBFD1	Identified	NA	NA	NA	NA	NA	NA	NA	NA	NA	NA	NA	NA	NA	NA	NA	NA	NA	NA	NA	NA	NA	NA	NA	NA
PPCDC	Identified	NA	NA	NA	NA	NA	NA	NA	NA	NA	NA	NA	NA	NA	NA	NA	NA	NA	NA	NA	NA	NA	NA	NA	NA
RELA	Identified	NA	NA	NA	NA	NA	NA	22.0498	21.7913	NA	NA	NA	NA	NA	NA	NA	NA	NA	NA	NA	NA	NA	NA	NA	NA
CRIP1	Identified	NA	NA	NA	19.8429	NA	NA	18.8621	NA	NA	NA	NA	NA	NA	NA	NA	NA	NA	NA	NA	NA	NA	NA	NA	NA
TCF25	Identified	NA	NA	NA	NA	NA	NA	NA	NA	NA	NA	NA	NA	NA	NA	NA	NA	NA	NA	NA	NA	NA	NA	NA	NA
ADAL	Identified	NA	NA	NA	NA	NA	NA	NA	NA	NA	NA	NA	NA	NA	NA	NA	NA	NA	NA	NA	NA	NA	NA	NA	NA
UBL7	Identified	NA	NA	NA	NA	NA	NA	NA	NA	NA	NA	NA	NA	NA	NA	NA	NA	NA	NA	NA	NA	NA	NA	NA	NA
PMM2	Identified	NA	NA	NA	NA	NA	NA	NA	NA	NA	NA	NA	NA	NA	NA	NA	NA	NA	NA	NA	NA	NA	NA	NA	NA
CIAPIN1	Quantified	23.1994	22.3077	NA	NA	22.4021	NA	22.6701	22.8859	22.282	22.9399	22.4843	22.2918	1.05988	0.248327	-1.56865	-2.05684	0.334303	-1.0614	0.578142	0.774546	0.224978	0.823757	0.409076	0.233882
GCA	Identified	NA	NA	NA	NA	NA	NA	NA	NA	NA	NA	NA	NA	NA	NA	NA	NA	NA	NA	NA	NA	NA	NA	NA	NA
METTL21A	Identified	NA	NA	NA	NA	NA	NA	NA	NA	NA	NA	NA	NA	NA	NA	NA	NA	NA	NA	NA	NA	NA	NA	NA	NA
RHOT1	Identified	NA	NA	NA	NA	NA	NA	NA	NA	NA	NA	NA	NA	NA	NA	NA	NA	NA	NA	NA	NA	NA	NA	NA	NA
HNRNPM	Quantified	27.7546	27.7453	27.4621	27.482	27.6855	28.0314	28.0483	27.966	27.6339	27.9618	27.4671	27.732	0.0326418	-0.0100016	-1.3224	-1.23013	-0.287513	1.31553	1.39377	1.01224	-0.526146	0.99309	-1.2993	-0.0717821
NUPL1	Quantified	22.2428	22.2572	22.0895	NA	21.6999	22.6509	22.3153	22.6097	21.8223	22.1964	22.2137	NA	0.369714	0.393061	0.121741	-2.78995	-0.50852	1.0298	0.487	0.963152	-0.310542	0.294599	0.322691	-0.372748
LTN1	Identified	NA	NA	NA	NA	NA	NA	NA	NA	NA	NA	NA	NA	NA	NA	NA	NA	NA	NA	NA	NA	NA	NA	NA	NA
KIF23	Quantified	23.4109	23.4511	23.3732	23.0121	23.1327	23.3305	23.3798	23.1202	23.0226	23.2911	22.7333	23.508	0.789785	0.965639	0.624601	-0.955639	-0.427798	0.437645	0.653591	-0.482475	-0.909532	0.265316	-2.17561	1.21448
TPM1	Quantified	24.7257	25.0847	24.9029	25.4244	24.4101	25.3782	24.1942	25.0502	24.3687	24.8208	25.2956	24.9633	-0.396238	0.497338	0.044883	1.34304	-1.18197	1.22789	-1.71932	0.411437	-1.28492	-0.159687	1.02233	0.195211
PPIL3	Identified	NA	NA	NA	NA	22.2379	23.1874	23.9867	NA	NA	NA	NA	22.0737	NA	NA	NA	NA	NA	NA	NA	NA	NA	NA	NA	NA
PDIA3	Identified	NA	NA	NA	NA	NA	NA	NA	NA	NA	NA	NA	NA	NA	NA	NA	NA	NA	NA	NA	NA	NA	NA	NA	NA
TRPV2	Identified	NA	NA	NA	NA	NA	NA	NA	NA	NA	NA	NA	NA	NA	NA	NA	NA	NA	NA	NA	NA	NA	NA	NA	NA
ARHGAP15	Identified	NA	NA	NA	NA	NA	NA	NA	NA	NA	NA	NA	NA	NA	NA	NA	NA	NA	NA	NA	NA	NA	NA	NA	NA
ZPR1	Identified	NA	NA	NA	NA	NA	NA	NA	NA	NA	NA	NA	NA	NA	NA	NA	NA	NA	NA	NA	NA	NA	NA	NA	NA
CYB5R1	Identified	NA	NA	NA	NA	NA	NA	22.4286	NA	22.314	NA	NA	NA	NA	NA	NA	NA	NA	NA	NA	NA	NA	NA	NA	NA
RAF1;BRAF	Identified	NA	NA	NA	NA	NA	NA	NA	NA	NA	NA	NA	NA	NA	NA	NA	NA	NA	NA	NA	NA	NA	NA	NA	NA
GALM	Identified	NA	NA	NA	NA	NA	NA	NA	NA	NA	NA	NA	NA	NA	NA	NA	NA	NA	NA	NA	NA	NA	NA	NA	NA
EBNA1BP2	Quantified	24.1897	24.3466	NA	NA	25.0377	24.2318	24.4691	24.3647	24.1582	24.2019	24.5799	24.0103	0.316017	0.414006	-2.2381	-1.97945	0.845737	0.342332	0.490505	0.42534	0.296354	0.323614	0.559721	0.203927
PLOD3	Identified	NA	NA	NA	NA	NA	NA	NA	NA	NA	NA	NA	NA	NA	NA	NA	NA	NA	NA	NA	NA	NA	NA	NA	NA
NAGK	Quantified	23.0729	23.4241	23.1874	22.7578	23.6649	23.1536	22.756	23.2674	22.4939	22.5678	23.039	23.4788	0.00258751	0.957578	0.313858	-0.854426	1.61264	0.222054	-0.859298	0.531572	-1.57216	-1.37108	-0.0896932	1.10637
MBNL1;MBLL;MBNL2;MBNL3	Identified	NA	NA	NA	NA	NA	NA	NA	NA	NA	NA	NA	NA	NA	NA	NA	NA	NA	NA	NA	NA	NA	NA	NA	NA
MRPS28	Identified	NA	NA	NA	NA	NA	NA	NA	NA	NA	NA	NA	NA	NA	NA	NA	NA	NA	NA	NA	NA	NA	NA	NA	NA
TMEM189-UBE2V1;UBE2V1	Quantified	24.698	25.1757	23.9046	24.3485	25.2192	24.4314	24.6232	24.9297	23.656	25.4702	24.8556	25.3178	-0.0377652	0.813082	-1.45077	-0.660222	0.890552	-0.512499	-0.170881	0.375039	-1.8936	1.33775	0.243062	1.06624
NSF	Quantified	24.253	24.38	24.3603	23.977	24.5188	24.5816	24.1313	24.4863	24.8117	24.5175	24.7004	24.234	-0.668004	-0.136613	-0.219002	-1.82261	0.443857	0.706969	-1.17704	0.307999	1.66951	0.438581	1.20398	-0.747623
NOMO1	Identified	NA	NA	NA	NA	NA	NA	NA	NA	NA	NA	NA	NA	NA	NA	NA	NA	NA	NA	NA	NA	NA	NA	NA	NA
UBE2G1	Identified	NA	NA	NA	NA	NA	NA	NA	NA	NA	NA	NA	NA	NA	NA	NA	NA	NA	NA	NA	NA	NA	NA	NA	NA
RNMTL1	Identified	NA	NA	NA	NA	20.9406	NA	22.2045	NA	21.3059	NA	NA	NA	NA	NA	NA	NA	NA	NA	NA	NA	NA	NA	NA	NA
AKAP1	Identified	NA	NA	NA	NA	NA	NA	NA	NA	NA	NA	NA	NA	NA	NA	NA	NA	NA	NA	NA	NA	NA	NA	NA	NA
SLC25A11	Quantified	21.8015	NA	21.0835	20.9989	22.4458	22.4264	23.6389	22.5473	22.0992	22.4415	22.3739	22.1322	-0.30326	-1.72959	-1.17484	-1.27758	0.478855	0.4554	1.92719	0.602126	0.0581685	0.473666	0.391616	0.0982453	2
MPDU1	Quantified	25.4899	25.5703	25.4727	25.0219	25.2091	25.7243	25.6202	25.4462	24.784	25.344	25.2835	25.9992	0.237537	0.488263	0.183835	-1.22244	-0.638412	0.968499	0.643876	0.101027	-1.96453	-0.217507	-0.406316	1.82617
GEMIN4	Identified	NA	NA	NA	NA	NA	NA	NA	NA	NA	NA	NA	NA	NA	NA	NA	NA	NA	NA	NA	NA	NA	NA	NA	NA
EIF5A;EIF5AL1;EIF5A2	Quantified	28.7761	28.6407	28.963	28.5883	28.7037	28.7027	28.9398	28.8736	28.7566	28.8331	28.963	28.8046	-0.155625	-1.24359	1.34634	-1.66441	-0.736854	-0.745342	1.16032	0.627799	-0.311762	0.30249	1.34656	0.0740887
RPS15A	Quantified	24.2038	NA	25.3912	25.1229	25.7263	25.2879	26.5578	25.2448	25.1659	25.2881	25.8226	24.8698	-0.553527	-2.90188	0.304705	0.11073	0.54692	0.229987	1.14787	0.198879	0.141854	0.230139	0.616522	-0.0722
TRAPPC1	Identified	NA	NA	NA	NA	NA	NA	NA	NA	NA	NA	NA	NA	NA	NA	NA	NA	NA	NA	NA	NA	NA	NA	NA	NA
ATPAF1	Identified	NA	NA	NA	NA	NA	NA	NA	NA	NA	NA	NA	NA	NA	NA	NA	NA	NA	NA	NA	NA	NA	NA	NA	NA
IGLV4-60	Identified	NA	NA	NA	NA	NA	NA	NA	NA	NA	NA	NA	NA	NA	NA	NA	NA	NA	NA	NA	NA	NA	NA	NA	NA
INF2	Identified	NA	NA	NA	NA	NA	NA	NA	NA	NA	NA	NA	NA	NA	NA	NA	NA	NA	NA	NA	NA	NA	NA	NA	NA
VPS4A	Identified	22.4832	NA	NA	NA	NA	NA	22.3134	NA	NA	NA	NA	22.2801	NA	NA	NA	NA	NA	NA	NA	NA	NA	NA	NA	NA
INTS2	Identified	NA	NA	NA	NA	NA	NA	NA	NA	NA	NA	NA	NA	NA	NA	NA	NA	NA	NA	NA	NA	NA	NA	NA	NA
DPF2	Identified	NA	NA	NA	NA	NA	NA	NA	NA	NA	NA	NA	NA	NA	NA	NA	NA	NA	NA	NA	NA	NA	NA	NA	NA
TOR1AIP1	Identified	NA	NA	NA	NA	NA	NA	NA	NA	NA	NA	NA	NA	NA	NA	NA	NA	NA	NA	NA	NA	NA	NA	NA	NA
TPM3	Identified	NA	NA	NA	NA	NA	NA	NA	NA	NA	NA	NA	NA	NA	NA	NA	NA	NA	NA	NA	NA	NA	NA	NA	NA
CAMP	Identified	NA	NA	NA	NA	NA	NA	NA	NA	NA	NA	NA	NA	NA	NA	NA	NA	NA	NA	NA	NA	NA	NA	NA	NA
CCS	Quantified	26.563	26.3027	26.0396	25.4327	25.6774	25.7622	24.6982	25.1783	24.4695	25.7076	25.2322	25.5544	1.66401	1.23588	0.803047	-0.195417	0.207101	0.346658	-1.40376	-0.613874	-1.77995	0.25682	-0.525288	0.00477562
BRAP	Identified	NA	NA	NA	NA	NA	NA	NA	NA	NA	NA	NA	NA	NA	NA	NA	NA	NA	NA	NA	NA	NA	NA	NA	NA
MARK3	Identified	NA	NA	NA	NA	NA	NA	24.0714	23.823	NA	23.2727	NA	23.1063	NA	NA	NA	NA	NA	NA	NA	NA	NA	NA	NA	NA
ATXN3	Identified	NA	NA	NA	NA	NA	NA	NA	NA	NA	NA	NA	NA	NA	NA	NA	NA	NA	NA	NA	NA	NA	NA	NA	NA
DNTTIP2	Identified	NA	NA	NA	NA	NA	NA	21.3468	20.6626	NA	21.2424	NA	NA	NA	NA	NA	NA	NA	NA	NA	NA	NA	NA	NA	NA
HECTD4	Identified	21.8901	NA	21.4768	22.1506	NA	NA	21.9604	21.9379	NA	21.8287	NA	21.7198	NA	NA	NA	NA	NA	NA	NA	NA	NA	NA	NA	NA
MRPL42	Identified	NA	NA	NA	NA	NA	NA	NA	NA	NA	NA	NA	NA	NA	NA	NA	NA	NA	NA	NA	NA	NA	NA	NA	NA
LUC7L3	Identified	22.7987	NA	NA	22.7145	NA	NA	22.5338	21.6455	NA	NA	NA	22.4105	NA	NA	NA	NA	NA	NA	NA	NA	NA	NA	NA	NA
DNAJB12	Identified	NA	NA	NA	NA	NA	NA	NA	NA	NA	NA	NA	NA	NA	NA	NA	NA	NA	NA	NA	NA	NA	NA	NA	NA
PHB2	Quantified	26.1723	25.9613	26.4625	26.2371	27.1933	27.1785	27.8206	27.0671	26.7868	26.8734	26.9795	26.459	-1.12206	-1.52091	-0.573533	-0.999517	0.807726	0.779685	1.99332	0.569266	0.0394485	0.20307	0.403565	-0.580057	2
ANKMY1	Identified	NA	NA	NA	NA	NA	NA	NA	NA	NA	NA	NA	NA	NA	NA	NA	NA	NA	NA	NA	NA	NA	NA	NA	NA
OLA1	Quantified	25.4801	24.9524	25.4837	25.2904	25.5459	25.1339	25.2017	25.6879	24.5293	25.0769	25.1018	25.4942	0.725483	-0.925483	0.736753	0.132141	0.931441	-0.357421	-0.145368	1.37581	-2.24906	-0.535969	-0.457955	0.76963
COPS7B	Identified	23.0688	NA	23.3803	23.0666	NA	NA	23.7676	23.5302	23.3198	NA	NA	23.853	NA	NA	NA	NA	NA	NA	NA	NA	NA	NA	NA	NA
NDUFA5	Identified	22.8361	21.937	NA	22.743	23.4241	22.4276	23.8597	NA	22.9506	NA	NA	22.8543	NA	NA	NA	NA	NA	NA	NA	NA	NA	NA	NA	NA
PTRH2	Quantified	NA	NA	NA	23.1067	22.6718	NA	23.8501	23.6514	22.6032	22.7923	22.8238	22.1967	-1.25311	-1.5738	-1.34701	0.739336	0.398805	-0.834349	1.32148	1.16586	0.345104	0.493119	0.517794	0.0267644
BRD1	Identified	NA	NA	NA	NA	NA	NA	NA	NA	NA	NA	NA	NA	NA	NA	NA	NA	NA	NA	NA	NA	NA	NA	NA	NA
RELN	Identified	NA	NA	NA	NA	NA	NA	23.6804	NA	NA	22.3152	NA	NA	NA	NA	NA	NA	NA	NA	NA	NA	NA	NA	NA	NA
SUMF2	Identified	NA	NA	NA	NA	NA	21.8246	22.3727	NA	NA	22.2315	NA	NA	NA	NA	NA	NA	NA	NA	NA	NA	NA	NA	NA	NA
APOL2	Identified	NA	NA	NA	NA	NA	NA	NA	NA	NA	NA	NA	NA	NA	NA	NA	NA	NA	NA	NA	NA	NA	NA	NA	NA
BABAM1	Identified	22.5498	NA	NA	NA	NA	22.0505	NA	NA	NA	NA	NA	21.9044	NA	NA	NA	NA	NA	NA	NA	NA	NA	NA	NA	NA
OTUB1	Quantified	25.5355	25.2892	25.5218	25.1551	25.3319	25.6503	25.0485	25.0255	25.3869	25.2914	25.4408	25.3057	1.06322	-0.222951	0.991779	-0.92313	8.15072e-05	1.66253	-1.47996	-1.6001	0.28743	-0.211201	0.568853	-0.13654
PTPN7	Identified	NA	NA	NA	NA	NA	23.4711	23.1685	NA	NA	NA	NA	NA	NA	NA	NA	NA	NA	NA	NA	NA	NA	NA	NA	NA
TBCD	Quantified	22.7331	22.5413	22.3596	22.9844	23.5891	22.6183	23.3512	23.2726	23.3191	22.5785	23.0764	22.8878	-0.542585	-1.03921	-1.50961	0.108201	1.67389	-0.839623	1.05804	0.854303	0.974731	-0.942675	0.3464	-0.141847
NT5C	Identified	NA	NA	23.3998	NA	NA	21.8722	23.5203	22.2116	23.0277	NA	NA	NA	NA	NA	NA	NA	NA	NA	NA	NA	NA	NA	NA	NA
2015-09-01	Quantified	NA	NA	NA	NA	23.3202	24.4194	25.3137	24.3108	NA	NA	NA	NA	-0.553022	-1.14849	-0.544077	-0.543532	0.713589	1.32666	1.82547	1.26613	-0.88451	-0.249486	-0.56004	-0.648682	2
ICT1	Identified	NA	NA	NA	NA	NA	NA	NA	NA	NA	NA	NA	NA	NA	NA	NA	NA	NA	NA	NA	NA	NA	NA	NA	NA
DCXR	Quantified	23.1937	23.3637	NA	23.5775	NA	23.0008	NA	23.2079	23.7087	23.297	23.1266	23.2348	0.416747	0.594022	-2.16442	0.816932	-1.35051	0.21563	-1.24444	0.431554	0.953764	0.524425	0.346748	0.45955
HN1	Identified	NA	NA	NA	NA	NA	NA	NA	NA	NA	NA	NA	NA	NA	NA	NA	NA	NA	NA	NA	NA	NA	NA	NA	NA
GRB2	Identified	NA	NA	NA	NA	NA	NA	NA	NA	NA	NA	NA	NA	NA	NA	NA	NA	NA	NA	NA	NA	NA	NA	NA	NA
TMEM97	Identified	NA	NA	NA	NA	24.3778	NA	24.9163	NA	NA	NA	NA	NA	NA	NA	NA	NA	NA	NA	NA	NA	NA	NA	NA	NA
DDX5	Quantified	22.9123	23.1411	22.6462	22.9353	23.6948	23.7683	26.3671	24.236	23.2427	24.365	24.1503	23.0005	-0.779409	-0.554481	-1.04111	-0.756803	-0.0100088	0.0622968	2.61768	0.522196	-0.454565	0.649032	0.437893	-0.692724
SKA2	Identified	NA	NA	NA	NA	NA	NA	NA	NA	NA	NA	NA	NA	NA	NA	NA	NA	NA	NA	NA	NA	NA	NA	NA	NA
RPL19	Quantified	NA	24.7923	NA	24.3026	25.0838	24.6081	25.519	24.9679	25.207	24.8593	NA	24.6243	-1.77136	0.487828	-1.35526	0.205698	0.655794	0.38168	0.906555	0.589041	0.726799	0.526456	-1.74425	0.391022
ARHGDIA	Quantified	26.4144	26.3668	26.2121	25.4577	25.6283	25.9274	25.6868	25.8605	25.6564	25.956	26.3016	26.3648	1.27166	1.13033	0.671004	-1.56851	-1.06216	-0.174109	-0.888516	-0.372674	-0.978832	-0.0893799	0.936856	1.12434
SRSF1	Quantified	25.7814	25.5905	25.5501	25.1404	25.8393	25.8247	25.4517	26.1557	25.4379	25.7767	25.1968	26.1856	0.364171	-0.212917	-0.335026	-1.57345	0.539371	0.495272	-0.63228	1.49577	-0.674008	0.350082	-1.40301	1.58602
ACAP2	Quantified	21.5221	22.8247	24.6445	NA	22.7259	NA	22.9927	22.5202	22.5889	21.5018	22.7553	22.6371	-0.990345	0.383141	2.302	-0.580432	0.278927	-1.63358	0.560252	0.0620099	0.134481	-1.01176	0.309966	0.185343
CHERP	Identified	NA	NA	NA	NA	20.9477	NA	NA	NA	NA	NA	NA	21.4612	NA	NA	NA	NA	NA	NA	NA	NA	NA	NA	NA	NA
MRPS7	Identified	NA	NA	NA	NA	NA	NA	NA	NA	NA	NA	NA	NA	NA	NA	NA	NA	NA	NA	NA	NA	NA	NA	NA	NA
SCRN2	Identified	NA	NA	NA	NA	NA	NA	NA	NA	NA	NA	NA	NA	NA	NA	NA	NA	NA	NA	NA	NA	NA	NA	NA	NA
SNRPN;SNRPB	Quantified	24.4126	23.7455	24.3309	23.8749	25.0593	24.2743	24.565	25.0485	24.5653	24.9155	24.7495	24.9772	-0.298269	-1.82162	-0.484752	-1.52608	1.17843	-0.614018	0.0497188	1.15384	0.0505151	0.850037	0.471144	0.991057
AURKB	Identified	NA	NA	NA	NA	NA	NA	NA	NA	NA	NA	NA	NA	NA	NA	NA	NA	NA	NA	NA	NA	NA	NA	NA	NA
SAP30BP	Identified	NA	NA	NA	NA	NA	NA	NA	NA	NA	NA	NA	NA	NA	NA	NA	NA	NA	NA	NA	NA	NA	NA	NA	NA
TRAPPC8	Identified	NA	NA	NA	NA	NA	NA	NA	20.5049	NA	NA	NA	20.7161	NA	NA	NA	NA	NA	NA	NA	NA	NA	NA	NA	NA
SUZ12	Identified	NA	NA	NA	NA	NA	NA	NA	NA	NA	NA	NA	NA	NA	NA	NA	NA	NA	NA	NA	NA	NA	NA	NA	NA
PNPO	Quantified	25.1308	24.8898	24.3819	23.9758	24.8811	24.7495	23.7806	24.9103	24.0014	24.6221	24.1693	24.7863	1.36463	0.823291	-0.317546	-1.22964	0.803738	0.508238	-1.66814	0.869453	-1.17202	0.222074	-0.795014	0.590927
YTHDC1	Quantified	21.2026	NA	20.5435	21.2072	21.796	20.9404	21.6261	21.5483	20.8846	21.3301	20.5829	20.3764	0.315599	-0.931545	-1.09047	0.325403	1.58132	-0.243768	1.21901	1.05297	-0.362728	0.587469	-1.00645	-1.44681
GPX3	Quantified	23.692	23.0536	23.3023	24.1925	NA	23.4967	24.1973	23.7504	23.7253	23.2024	23.1491	23.2143	0.423052	-0.265169	0.00292085	0.962613	-2.88959	0.212481	0.967796	0.486028	0.458901	-0.104803	-0.162251	-0.0919808
ORMDL3	Identified	NA	21.1515	NA	NA	21.7998	NA	21.7755	21.4418	NA	NA	NA	NA	NA	NA	NA	NA	NA	NA	NA	NA	NA	NA	NA	NA
MYL12A;MYL12B;MYL9	Quantified	26.2819	26.1639	25.9348	25.4854	26.1587	26.3359	25.1627	25.8324	25.0986	26.0005	25.5654	26.0085	1.06789	0.785506	0.237047	-0.838478	0.772945	1.19718	-1.6109	-0.00792678	-1.76419	0.394418	-0.647038	0.41355
ZNF207	Quantified	24.0268	23.5211	23.2912	22.4408	22.7156	NA	NA	22.9435	22.7173	23.1424	NA	23.2348	1.69916	0.997164	0.678095	-0.502331	-0.120973	-0.875024	-1.9695	0.19548	-0.118561	0.47154	-1.05486	0.599818
CDK12	Identified	NA	NA	NA	NA	20.5678	NA	20.7055	NA	NA	20.5164	NA	NA	NA	NA	NA	NA	NA	NA	NA	NA	NA	NA	NA	NA
VEZF1	Identified	NA	NA	NA	NA	NA	NA	NA	NA	NA	NA	NA	NA	NA	NA	NA	NA	NA	NA	NA	NA	NA	NA	NA	NA
TMEM138	Identified	NA	NA	NA	NA	NA	NA	NA	NA	NA	NA	NA	NA	NA	NA	NA	NA	NA	NA	NA	NA	NA	NA	NA	NA
HYPK	Identified	NA	NA	NA	NA	NA	NA	NA	NA	NA	NA	NA	NA	NA	NA	NA	NA	NA	NA	NA	NA	NA	NA	NA	NA
BAG1	Identified	NA	NA	NA	NA	NA	NA	NA	NA	NA	NA	NA	NA	NA	NA	NA	NA	NA	NA	NA	NA	NA	NA	NA	NA
MBD3	Identified	NA	NA	NA	NA	NA	NA	NA	NA	NA	NA	NA	NA	NA	NA	NA	NA	NA	NA	NA	NA	NA	NA	NA	NA
KATNAL2	Identified	NA	NA	NA	NA	NA	NA	NA	NA	NA	NA	NA	NA	NA	NA	NA	NA	NA	NA	NA	NA	NA	NA	NA	NA
LYPLA1	Identified	22.665	NA	NA	NA	NA	NA	22.3947	NA	22.4853	NA	NA	NA	NA	NA	NA	NA	NA	NA	NA	NA	NA	NA	NA	NA
EML2	Identified	NA	NA	NA	NA	NA	NA	NA	NA	NA	NA	NA	NA	NA	NA	NA	NA	NA	NA	NA	NA	NA	NA	NA	NA
NUDT16L1	Identified	NA	NA	NA	NA	NA	NA	NA	NA	NA	NA	NA	NA	NA	NA	NA	NA	NA	NA	NA	NA	NA	NA	NA	NA
PLEKHF1	Identified	NA	NA	NA	NA	NA	NA	NA	NA	NA	NA	NA	NA	NA	NA	NA	NA	NA	NA	NA	NA	NA	NA	NA	NA
ACP5	Identified	NA	NA	NA	NA	NA	NA	NA	NA	NA	NA	NA	NA	NA	NA	NA	NA	NA	NA	NA	NA	NA	NA	NA	NA
SPC24	Quantified	21.3236	NA	21.0466	NA	21.4149	21.4457	22.2669	21.4159	20.8586	21.3249	20.905	20.0217	0.141463	0.718476	-0.379432	0.146698	0.313089	0.370977	1.91521	0.315029	-0.73304	0.143839	-0.645711	-2.3066
FAM210A	Identified	NA	NA	NA	NA	NA	NA	NA	NA	NA	NA	NA	NA	NA	NA	NA	NA	NA	NA	NA	NA	NA	NA	NA	NA
DAZAP1	Identified	23.3939	23.191	NA	NA	NA	NA	23.4485	24.0212	23.6054	24.0792	NA	23.5509	NA	NA	NA	NA	NA	NA	NA	NA	NA	NA	NA	NA
STAT5A	Quantified	NA	NA	NA	NA	22.1248	22.5396	22.7203	22.1484	NA	22.472	NA	NA	0.0175654	-1.80369	0.188493	-0.822257	0.684999	1.07368	1.24304	0.707076	-1.27521	1.01038	-0.825291	-0.198785
NDUFA11	Identified	NA	NA	NA	NA	NA	NA	NA	NA	NA	NA	NA	NA	NA	NA	NA	NA	NA	NA	NA	NA	NA	NA	NA	NA
RPP40	Identified	NA	NA	NA	NA	NA	NA	NA	NA	NA	NA	NA	NA	NA	NA	NA	NA	NA	NA	NA	NA	NA	NA	NA	NA
LONP1	Quantified	23.227	20.9196	23.154	23.2436	23.8886	23.3462	24.8338	24.0495	23.3814	23.59	23.8341	23.6576	-0.217979	-2.73165	-0.297549	-0.199978	0.502681	-0.0881045	1.53241	0.678027	-0.0498139	0.177449	0.443386	0.251122
GRN	Identified	NA	NA	NA	NA	NA	NA	NA	NA	NA	NA	NA	NA	NA	NA	NA	NA	NA	NA	NA	NA	NA	NA	NA	NA
EIF3G	Quantified	24.913	24.8009	25.3269	24.741	24.1324	24.7729	24.5511	24.7998	23.8914	24.695	23.7924	24.6482	0.73489	0.480907	1.67287	0.345004	-1.03426	0.417427	-0.0853521	0.478221	-1.58043	0.240743	-1.80481	0.134788
LSM12	Identified	NA	NA	NA	NA	NA	NA	NA	NA	NA	NA	NA	NA	NA	NA	NA	NA	NA	NA	NA	NA	NA	NA	NA	NA
PRKCSH	Quantified	24.9206	25.2034	24.6161	25.0519	25.5545	24.9554	25.5022	25.0971	25.1578	24.6546	25.0408	25.375	-0.590722	0.372165	-1.62743	-0.143695	1.56735	-0.472451	1.38924	0.0100467	0.216931	-1.49626	-0.181543	0.956383
TMEM205	Identified	19.9734	NA	20.4106	NA	22.2901	21.6539	NA	21.1675	NA	21.1791	NA	NA	NA	NA	NA	NA	NA	NA	NA	NA	NA	NA	NA	NA
EIF1	Identified	NA	NA	NA	NA	NA	NA	NA	NA	NA	NA	NA	NA	NA	NA	NA	NA	NA	NA	NA	NA	NA	NA	NA	NA
TMEM256	Identified	NA	NA	NA	NA	NA	NA	NA	NA	NA	NA	NA	NA	NA	NA	NA	NA	NA	NA	NA	NA	NA	NA	NA	NA
PSME2	Quantified	24.8702	24.7543	24.6244	24.9203	24.7988	24.7271	24.5279	24.9927	24.6934	24.4537	24.9077	24.8695	0.658419	-0.0446775	-0.832543	0.9622	0.225457	-0.209529	-1.41824	1.40147	-0.413926	-1.86855	0.885778	0.654136
UBXN6	Quantified	21.698	NA	NA	NA	22.3425	22.3163	22.3407	21.8972	22.6242	NA	NA	21.7301	0.250668	-0.754555	-1.66917	-1.18362	0.981644	0.951838	0.979581	0.47654	1.30115	-0.678035	-0.943052	0.287006	2
RBM42	Identified	NA	NA	NA	NA	NA	NA	21.6453	22.1381	NA	NA	NA	NA	NA	NA	NA	NA	NA	NA	NA	NA	NA	NA	NA	NA
VMP1	Identified	NA	NA	NA	NA	NA	NA	23.6014	NA	NA	NA	NA	22.944	NA	NA	NA	NA	NA	NA	NA	NA	NA	NA	NA	NA
YIF1B	Identified	NA	NA	NA	NA	NA	NA	NA	NA	NA	NA	NA	NA	NA	NA	NA	NA	NA	NA	NA	NA	NA	NA	NA	NA
HDGFRP2	Identified	NA	NA	NA	NA	NA	NA	NA	NA	NA	NA	NA	NA	NA	NA	NA	NA	NA	NA	NA	NA	NA	NA	NA	NA
APOC4-APOC2;APOC2	Quantified	28.2819	28.018	28.3553	28.1375	27.9344	26.8777	27.6839	27.3858	27.5268	27.2886	27.9677	27.1769	1.19635	0.634995	1.35246	0.889085	0.457059	-1.79091	-0.0757882	-0.709945	-0.410062	-0.916802	0.52791	-1.15435
EIF3K	Identified	NA	NA	24.4091	NA	24.1637	24.1853	24.0587	NA	23.6445	24.4108	23.5648	NA	NA	NA	NA	NA	NA	NA	NA	NA	NA	NA	NA	NA
RPL22	Quantified	26.5908	NA	26.456	25.7273	26.3202	NA	27.2667	25.7939	26.9335	26.1445	26.2732	26.803	0.486993	-1.96642	0.430618	0.125823	0.373832	-2.23484	0.769695	0.153705	0.63033	0.300339	0.354149	0.575773
APOC1	Quantified	28.861	29.0247	28.8489	29.1349	28.1964	27.917	28.721	28.3793	28.5621	28.562	29.1193	27.9454	0.599509	0.984381	0.571144	1.24359	-0.962941	-1.61991	0.270337	-0.533057	-0.103219	-0.10339	1.2068	-1.55324
KIAA1524	Identified	NA	NA	NA	NA	NA	NA	NA	NA	NA	NA	NA	NA	NA	NA	NA	NA	NA	NA	NA	NA	NA	NA	NA	NA
MRPL4	Identified	NA	NA	NA	NA	21.5264	NA	23.0198	NA	NA	NA	NA	NA	NA	NA	NA	NA	NA	NA	NA	NA	NA	NA	NA	NA
TUBB6	Identified	NA	NA	NA	NA	NA	NA	NA	NA	NA	NA	NA	NA	NA	NA	NA	NA	NA	NA	NA	NA	NA	NA	NA	NA
TXNL4A	Identified	NA	NA	NA	NA	NA	NA	NA	NA	NA	NA	NA	NA	NA	NA	NA	NA	NA	NA	NA	NA	NA	NA	NA	NA
GHDC	Identified	NA	NA	NA	NA	NA	NA	NA	NA	NA	NA	NA	NA	NA	NA	NA	NA	NA	NA	NA	NA	NA	NA	NA	NA
DCAKD	Identified	NA	NA	NA	NA	NA	NA	NA	NA	NA	NA	NA	NA	NA	NA	NA	NA	NA	NA	NA	NA	NA	NA	NA	NA
AQP1	Quantified	26.5257	26.4262	26.248	25.7789	25.7615	23.9361	24.3287	24.1276	25.4606	25.2558	25.7452	25.7024	1.23801	1.12444	0.920955	0.385379	0.365489	-1.71874	-1.27046	-1.50003	0.0219094	-0.211856	0.34691	0.297984	3
SLC35A4	Identified	NA	NA	NA	NA	NA	NA	NA	NA	NA	NA	NA	NA	NA	NA	NA	NA	NA	NA	NA	NA	NA	NA	NA	NA
SARS2	Identified	NA	21.7348	NA	NA	NA	NA	22.8915	22.182	22.049	NA	22.1841	NA	NA	NA	NA	NA	NA	NA	NA	NA	NA	NA	NA	NA
COPE	Identified	NA	NA	NA	NA	NA	NA	21.1308	NA	NA	20.805	20.8998	20.8664	NA	NA	NA	NA	NA	NA	NA	NA	NA	NA	NA	NA
ETHE1	Identified	NA	NA	NA	NA	NA	NA	NA	NA	NA	NA	NA	NA	NA	NA	NA	NA	NA	NA	NA	NA	NA	NA	NA	NA
IGLV3-10	Identified	NA	NA	NA	NA	NA	NA	NA	NA	NA	NA	NA	NA	NA	NA	NA	NA	NA	NA	NA	NA	NA	NA	NA	NA
C1S	Quantified	25.5203	25.7999	25.4979	25.9685	24.9668	25.2817	25.0876	25.3979	26.0353	25.2817	25.3856	25.2521	0.193069	1.03681	0.125606	1.54566	-1.47704	-0.526645	-1.11238	-0.176236	1.74726	-0.526858	-0.213221	-0.616032
IRF3	Identified	NA	NA	NA	NA	NA	NA	NA	NA	NA	NA	NA	NA	NA	NA	NA	NA	NA	NA	NA	NA	NA	NA	NA	NA
MYDGF	Identified	23.3867	NA	NA	NA	NA	23.0425	NA	23.6144	NA	NA	23.4224	23.3454	NA	NA	NA	NA	NA	NA	NA	NA	NA	NA	NA	NA
TXN2	Identified	NA	NA	NA	NA	NA	NA	NA	NA	NA	NA	NA	NA	NA	NA	NA	NA	NA	NA	NA	NA	NA	NA	NA	NA
FBL	Quantified	24.7533	25.0691	24.508	24.7898	25.1917	25.4495	25.5353	25.5244	25.1027	25.3865	24.9193	25.2023	-1.11346	-0.15283	-1.85968	-1.00222	0.220222	1.00444	1.26537	1.23212	-0.050671	0.812778	-0.608574	0.252511
NUP62	Quantified	22.912	22.4367	22.3193	23.1903	23.0637	23.2745	23.2741	23.6121	22.3813	23.005	NA	23.6443	0.0933103	-0.561987	-0.723857	0.47699	0.302468	0.59313	0.592542	1.05855	-0.638416	0.221529	-2.51715	1.10289
ZC3H4	Identified	21.0598	21.1507	21.3016	NA	NA	21.301	19.9701	21.1605	NA	21.0934	20.5251	21.4763	NA	NA	NA	NA	NA	NA	NA	NA	NA	NA	NA	NA
AP2S1	Quantified	23.1197	NA	23.2137	22.7339	22.7876	23.3133	23.3013	23.4454	22.5823	22.502	23.3578	22.3354	0.448514	-2.73711	0.575485	-0.0731649	-0.000522756	0.710135	0.693975	0.888818	-0.278023	-0.386616	0.770384	-0.611879
TRAPPC5	Identified	NA	NA	NA	NA	NA	NA	21.8564	21.403	NA	NA	NA	NA	NA	NA	NA	NA	NA	NA	NA	NA	NA	NA	NA	NA
ARHGEF1	Identified	NA	NA	NA	NA	20.5426	NA	21.9617	NA	NA	NA	NA	NA	NA	NA	NA	NA	NA	NA	NA	NA	NA	NA	NA	NA
RPS5	Quantified	24.8067	24.3901	24.2521	24.5871	25.5592	25.3743	26.0945	24.108	25.4094	25.2819	24.584	24.9046	-0.231646	-0.924203	-1.15355	-0.596581	1.0194	0.712124	1.90944	-1.39321	0.770467	0.558356	-0.60182	-0.0687756
WDR6	Identified	NA	NA	NA	NA	NA	NA	NA	NA	NA	NA	NA	NA	NA	NA	NA	NA	NA	NA	NA	NA	NA	NA	NA	NA
AKT2	Quantified	NA	19.2012	19.6433	NA	NA	NA	21.1693	19.747	20.161	19.7748	20.1214	19.9713	0.725116	-1.50237	-0.928766	0.304331	1.7319	1.24	1.05102	-0.794242	-0.257048	-0.758173	-0.308518	-0.503249
RPL18A	Quantified	24.8931	24.9973	25.5839	25.4819	25.8779	25.3705	26.8604	25.0474	25.5711	25.1629	25.6385	25.0978	-1.0728	-0.877389	0.222578	0.0312739	0.773689	-0.17765	2.61605	-0.783487	0.198592	-0.566857	0.324958	-0.688965
EPS15L1	Quantified	22.2548	22.1334	22.5476	NA	22.5368	22.6788	22.5015	22.5748	22.1244	NA	22.2789	21.9724	0.113939	-0.169408	0.797211	-2.27168	0.77196	1.1034	0.689783	0.860706	-0.190406	-1.33031	0.170054	-0.545251
CHMP2A	Quantified	23.5162	23.109	NA	NA	22.5356	23.9361	24.4044	24.3633	22.9912	NA	23.1752	23.5644	0.48471	0.187745	-0.635562	-1.88746	-0.230387	0.790941	1.13253	1.10254	0.101852	-1.80281	0.236013	0.519897
CLPP	Quantified	NA	NA	NA	NA	22.9978	22.3199	23.286	22.9514	22.0347	22.749	22.5369	22.3673	-1.77205	-0.748689	-1.70001	-0.6011	0.935863	0.276326	1.2163	0.890735	-0.00112128	0.693785	0.487501	0.322451	2
RPS16	Quantified	25.5232	25.6572	25.5054	26.6761	26.6956	26.7516	27.2938	26.6199	27.3898	26.8755	26.9412	27.0138	-1.60634	-1.40249	-1.63355	0.148459	0.178156	0.263356	1.08857	0.06285	1.23468	0.451898	0.551959	0.662455	2
EMC10	Identified	NA	NA	NA	NA	NA	NA	NA	NA	NA	NA	NA	NA	NA	NA	NA	NA	NA	NA	NA	NA	NA	NA	NA	NA
POLD1	Quantified	21.4967	NA	20.5206	NA	21.9892	22.3743	23.462	22.2435	21.2083	NA	21.5223	20.8202	0.125767	-0.974632	-0.823402	-0.768906	0.604685	0.979137	2.03685	0.851981	-0.154648	-1.49545	0.150672	-0.532052	2
DNASE2	Identified	NA	NA	NA	NA	NA	NA	NA	NA	NA	22.1199	22.1087	NA	NA	NA	NA	NA	NA	NA	NA	NA	NA	NA	NA	NA
AGPS	Quantified	22.6361	22.9448	23.1444	23.3317	24.6477	24.6312	25.6296	23.8045	24.1585	24.3568	24.1363	22.2473	-1.19977	-0.883127	-0.678362	-0.486256	0.863651	0.84672	1.87087	-0.00126967	0.3619	0.56523	0.339043	-1.59863	2
PTGS1	Identified	NA	NA	NA	NA	20.8586	NA	21.955	NA	NA	NA	NA	NA	NA	NA	NA	NA	NA	NA	NA	NA	NA	NA	NA	NA
DDX39A	Quantified	23.7633	23.7757	23.7701	24.1371	24.3126	24.5091	24.5289	23.7746	23.7236	24.0974	24.1446	23.7315	-0.843133	-0.80307	-0.821089	0.373476	0.94458	1.58412	1.64877	-0.806341	-0.972529	0.244199	0.397847	-0.946835
PDLIM1	Identified	21.5235	NA	21.3781	NA	21.8436	NA	21.5088	NA	NA	NA	NA	21.661	NA	NA	NA	NA	NA	NA	NA	NA	NA	NA	NA	NA
ACOT7	Quantified	23.4654	23.3601	22.9317	23.0751	23.5784	23.2637	23.4803	23.74	23.6083	23.2209	NA	23.2909	0.431682	0.259781	-0.439731	-0.20568	0.616277	0.102346	0.455966	0.880055	0.665046	0.0324024	-2.94498	0.146838
SNAP23	Quantified	24.7967	25.2184	NA	24.569	25.2116	25.5918	24.6696	24.7047	25.0457	24.6228	24.864	24.9229	0.113856	0.612499	-2.9712	-0.155392	0.604483	1.05412	-0.0363968	0.00503191	0.40834	-0.0918167	0.193398	0.263078
GTPBP1	Quantified	25.0723	24.7871	24.9353	25.2253	24.9432	25.2202	25.2542	25.0584	NA	24.4959	24.8088	24.9459	0.361508	0.130375	0.250424	0.485454	0.256857	0.481304	0.508852	0.350221	-3.12643	-0.10556	0.147969	0.259029
LGALS9	Identified	NA	NA	21.5944	NA	NA	NA	NA	NA	NA	NA	NA	21.612	NA	NA	NA	NA	NA	NA	NA	NA	NA	NA	NA	NA
STXBP3	Identified	22.3397	NA	22.8684	22.1006	22.6685	NA	23.238	22.078	NA	22.2385	NA	NA	NA	NA	NA	NA	NA	NA	NA	NA	NA	NA	NA	NA
AP3B1	Quantified	21.8469	21.1914	22.002	22.2321	22.4002	22.4588	22.7559	22.3397	21.9929	22.5422	21.6166	21.808	-0.57003	-2.05307	-0.219157	0.301362	0.681672	0.814157	1.4865	0.544811	-0.239815	1.00286	-1.09121	-0.658081
LGALS8	Identified	NA	NA	NA	NA	NA	NA	NA	NA	NA	NA	NA	NA	NA	NA	NA	NA	NA	NA	NA	NA	NA	NA	NA	NA
PSMD11	Quantified	25.9765	25.8285	25.9171	25.4604	26.0684	26.2709	25.9086	26.1884	25.7352	26.017	25.8326	26.2787	0.0838489	-0.547782	-0.169691	-2.1192	0.476089	1.34061	-0.205954	0.988156	-0.9462	0.256575	-0.530443	1.37399
SPAG9	Identified	21.007	NA	21.1789	NA	21.234	20.7152	NA	NA	NA	20.8375	NA	NA	NA	NA	NA	NA	NA	NA	NA	NA	NA	NA	NA	NA
PSMD12	Quantified	25.2132	25.2713	25.3605	25.162	25.8317	25.916	25.741	25.8467	25.4192	25.575	25.3174	25.8617	-1.16334	-0.958301	-0.643712	-1.34421	1.01862	1.31591	0.698698	1.07144	-0.436838	0.112877	-0.795776	1.12464
PGRMC1	Quantified	22.4848	NA	NA	NA	22.4919	22.0945	23.004	21.9308	21.5972	21.9109	21.7516	22.3702	0.814666	-0.551291	-1.3232	-2.20511	0.823146	0.349185	1.43388	0.153977	-0.243864	0.130316	-0.0597538	0.678052
SUPT5H	Quantified	23.4481	NA	NA	NA	23.0539	23.5711	23.3915	24.2104	22.8809	NA	23.2362	23.4649	0.675529	-1.38049	-1.03916	-1.79078	0.410722	0.758207	0.637527	1.18767	0.294449	-0.973626	0.53314	0.686812	2
CLIC1	Quantified	26.439	26.2737	26.132	25.8887	26.2473	26.3828	25.9014	26.0633	26.1727	26.0342	25.9996	25.9101	1.70513	0.820468	0.0619171	-1.24002	0.679256	1.40446	-1.17208	-0.30541	0.280071	-0.461376	-0.646528	-1.12589
EIF3F	Quantified	24.5762	24.4016	22.9359	23.7391	23.949	23.9598	24.261	23.4092	23.5665	23.4876	23.8643	23.674	1.65817	1.27598	-1.93242	-0.174167	0.285349	0.308857	0.968188	-0.896298	-0.552039	-0.724711	0.0998183	-0.316725
PDHX	Identified	NA	NA	NA	NA	NA	NA	NA	NA	NA	NA	NA	NA	NA	NA	NA	NA	NA	NA	NA	NA	NA	NA	NA	NA
QSOX1	Quantified	22.1552	NA	22.791	23.2093	NA	21.8133	22.6089	21.9831	23.0005	22.2638	23.4578	22.4545	-0.161158	-1.54984	0.606501	1.11171	-1.89221	-0.574094	0.386651	-0.368961	0.859502	-0.0300433	1.41169	0.200246
DCTN6	Identified	NA	NA	NA	NA	NA	21.7329	21.2698	21.3549	NA	21.1822	NA	21.4422	NA	NA	NA	NA	NA	NA	NA	NA	NA	NA	NA	NA
SLC33A1	Identified	NA	NA	NA	NA	NA	NA	NA	NA	NA	NA	NA	NA	NA	NA	NA	NA	NA	NA	NA	NA	NA	NA	NA	NA
WASL	Identified	NA	NA	NA	NA	NA	NA	NA	NA	NA	NA	NA	NA	NA	NA	NA	NA	NA	NA	NA	NA	NA	NA	NA	NA
HECTD1	Quantified	NA	NA	NA	19.7586	21.1044	19.9095	23.2436	20.5647	20.6051	20.2461	20.8676	NA	-0.138283	1.01699	-0.713389	-1.11709	0.313729	-0.956644	2.58817	-0.26008	-0.217073	-0.598797	0.0619429	0.0205246
IPO5	Quantified	24.9095	24.7191	24.9682	24.3757	24.5875	24.9384	24.4413	24.9196	24.4006	24.7298	24.7059	24.7662	0.957884	0.0652188	1.23331	-1.54421	-0.551467	1.09321	-1.23691	1.00514	-1.42749	0.115475	0.00347528	0.286355
SAP18	Quantified	23.1299	23.185	23.2318	NA	23.8807	NA	23.4228	23.2718	23.2194	23.6869	22.719	23.0723	0.263624	0.31155	0.352355	-2.64101	0.917665	-1.3196	0.518729	0.387245	0.34158	0.748799	-0.0943751	0.213441
IGF2BP3	Identified	NA	NA	NA	NA	NA	NA	NA	NA	NA	NA	NA	NA	NA	NA	NA	NA	NA	NA	NA	NA	NA	NA	NA	NA
DNM1L	Quantified	22.56	22.3509	23.6068	23.3169	22.829	22.9598	24.3423	23.7135	22.695	23.3612	22.874	23.346	-1.07422	-1.4467	0.790795	0.274221	-0.594922	-0.361929	2.10111	0.980766	-0.833726	0.353184	-0.514676	0.326087
RTCA	Quantified	22.8155	22.8323	NA	NA	23.7047	23.7281	23.102	23.8007	23.1209	23.5001	23.4448	23.3707	-0.143283	-0.126533	-1.1363	-2.66566	0.740868	0.764077	0.141557	0.836349	0.160377	0.537401	0.482435	0.408711	2
HMGN4	Identified	NA	NA	NA	NA	NA	NA	NA	NA	NA	NA	NA	NA	NA	NA	NA	NA	NA	NA	NA	NA	NA	NA	NA	NA
NDUFA4	Identified	NA	21.1647	21.8094	NA	NA	22.2213	22.7349	22.1646	NA	22.5581	21.9218	22.1577	NA	NA	NA	NA	NA	NA	NA	NA	NA	NA	NA	NA
PSMD14	Quantified	25.6549	25.6954	25.892	25.2283	25.7309	26.0573	25.545	25.6997	25.5418	25.8567	25.4027	25.6845	-0.0491472	0.133921	1.02281	-1.9776	0.294566	1.77011	-0.54595	0.153457	-0.56062	0.863136	-1.18933	0.084644
KPNA3	Identified	NA	NA	NA	23.4043	23.9269	24.0558	23.2785	NA	NA	23.5183	NA	24.4118	NA	NA	NA	NA	NA	NA	NA	NA	NA	NA	NA	NA
PSMC6	Quantified	26.3761	26.2889	26.2526	26.0698	26.5134	26.6245	26.5382	26.7698	26.3028	26.745	26.2183	26.6385	-0.305214	-0.693078	-0.854143	-1.66642	0.30465	0.798486	0.415065	1.44404	-0.631209	1.33383	-1.00678	0.86077
VWA5A	Identified	NA	NA	NA	NA	22.7448	NA	22.9818	22.6032	22.7432	NA	NA	NA	NA	NA	NA	NA	NA	NA	NA	NA	NA	NA	NA	NA
SDCBP	Identified	NA	NA	NA	NA	NA	NA	NA	NA	NA	NA	NA	NA	NA	NA	NA	NA	NA	NA	NA	NA	NA	NA	NA	NA
NOP56	Quantified	24.8828	24.9409	24.2431	24.5323	25.034	25.1859	25.14	25.2602	24.98	25.1887	25.1294	25.0188	-0.264945	-0.0690256	-2.42234	-1.44702	0.244997	0.757408	0.602497	1.00786	0.0630266	0.766833	0.566965	0.193737
PIR	Identified	23.0531	22.592	NA	NA	NA	21.6157	NA	22.1817	NA	21.3748	NA	NA	NA	NA	NA	NA	NA	NA	NA	NA	NA	NA	NA	NA
KPNA4	Identified	NA	NA	NA	NA	NA	NA	NA	NA	NA	NA	NA	NA	NA	NA	NA	NA	NA	NA	NA	NA	NA	NA	NA	NA
PPP6C	Quantified	23.3331	23.5645	22.8945	23.153	22.6908	23.162	23.7265	23.0376	23.7326	23.5584	22.9472	23.5934	0.143016	0.801565	-1.10485	-0.369366	-1.68416	-0.343789	1.26238	-0.69764	1.27979	0.783992	-0.954704	0.88378
MAN2B1	Identified	NA	NA	NA	NA	NA	NA	NA	NA	NA	NA	NA	NA	NA	NA	NA	NA	NA	NA	NA	NA	NA	NA	NA	NA
UBE2C	Identified	NA	NA	NA	NA	NA	20.7581	21.7326	NA	NA	NA	20.7556	NA	NA	NA	NA	NA	NA	NA	NA	NA	NA	NA	NA	NA
C2CD2L	Identified	NA	NA	NA	NA	NA	NA	NA	NA	NA	NA	NA	NA	NA	NA	NA	NA	NA	NA	NA	NA	NA	NA	NA	NA
TMEM194A	Identified	22.4192	NA	NA	NA	NA	NA	NA	NA	NA	NA	NA	23.2424	NA	NA	NA	NA	NA	NA	NA	NA	NA	NA	NA	NA
ISG15	Identified	NA	NA	NA	NA	23.325	23.412	NA	NA	NA	NA	NA	23.5286	NA	NA	NA	NA	NA	NA	NA	NA	NA	NA	NA	NA
NDUFAB1	Identified	NA	NA	NA	NA	NA	NA	22.981	21.2447	NA	21.1842	NA	21.6658	NA	NA	NA	NA	NA	NA	NA	NA	NA	NA	NA	NA
CYB561D2	Identified	NA	NA	NA	NA	NA	NA	21.6395	21.1902	NA	21.3726	NA	NA	NA	NA	NA	NA	NA	NA	NA	NA	NA	NA	NA	NA
CIT	Identified	NA	NA	NA	NA	NA	NA	NA	NA	NA	NA	NA	NA	NA	NA	NA	NA	NA	NA	NA	NA	NA	NA	NA	NA
EIF1AY;EIF1AX	Quantified	25.7294	25.7104	25.7981	25.8711	26.1073	25.76	25.8577	26.2097	25.2398	25.9203	25.6655	26.2422	-0.418458	-0.488787	-0.164674	0.1051	0.978087	-0.305234	0.0557874	1.35677	-2.22781	0.287009	-0.654386	1.4766
AP3D1	Identified	NA	NA	NA	NA	NA	NA	NA	NA	NA	NA	NA	NA	NA	NA	NA	NA	NA	NA	NA	NA	NA	NA	NA	NA
CHD1	Identified	NA	NA	NA	NA	NA	NA	NA	NA	NA	NA	NA	NA	NA	NA	NA	NA	NA	NA	NA	NA	NA	NA	NA	NA
CHD2	Identified	NA	NA	NA	NA	NA	NA	NA	NA	NA	NA	NA	NA	NA	NA	NA	NA	NA	NA	NA	NA	NA	NA	NA	NA
TOR1A	Identified	NA	NA	NA	NA	22.3209	NA	22.8894	NA	NA	NA	NA	NA	NA	NA	NA	NA	NA	NA	NA	NA	NA	NA	NA	NA
TOR1B	Identified	21.2229	NA	NA	NA	NA	NA	21.7886	NA	NA	NA	NA	NA	NA	NA	NA	NA	NA	NA	NA	NA	NA	NA	NA	NA
ADAM10	Identified	NA	NA	NA	NA	NA	NA	NA	NA	NA	NA	NA	NA	NA	NA	NA	NA	NA	NA	NA	NA	NA	NA	NA	NA
TXNRD2	Identified	NA	NA	NA	NA	NA	NA	NA	NA	NA	NA	NA	NA	NA	NA	NA	NA	NA	NA	NA	NA	NA	NA	NA	NA
PTGES	Identified	NA	NA	NA	NA	NA	NA	NA	NA	NA	NA	NA	NA	NA	NA	NA	NA	NA	NA	NA	NA	NA	NA	NA	NA
PDCD5	Quantified	24.5129	NA	24.6212	NA	23.3717	24.3744	22.5906	24.0044	23.1162	24.0644	23.5305	23.3592	0.970885	-2.31571	1.0575	-1.32718	0.0580791	0.860071	-0.566714	0.564105	-0.146295	0.612122	0.185103	0.0480417
PRMT5	Quantified	25.0578	25.1985	25.4417	24.8692	25.1295	25.0379	24.7237	25.0414	25.0789	24.9264	24.985	25.1904	0.00625923	0.783209	2.12595	-1.03542	0.401815	-0.103982	-1.83857	-0.0845796	0.122642	-0.719678	-0.396042	0.738394
SLC9A3R1	Identified	NA	NA	NA	NA	NA	NA	NA	NA	NA	NA	NA	NA	NA	NA	NA	NA	NA	NA	NA	NA	NA	NA	NA	NA
FPGT	Identified	NA	NA	NA	NA	NA	NA	NA	NA	NA	NA	NA	NA	NA	NA	NA	NA	NA	NA	NA	NA	NA	NA	NA	NA
TCERG1	Quantified	23.9679	23.8319	23.6038	23.5465	23.8299	24.2003	24.0296	24.6041	23.4113	24.3726	23.682	24.3584	0.0396363	-0.32675	-0.941389	-1.09564	-0.33222	0.665779	0.205879	1.75355	-1.45989	1.12994	-0.730723	1.09182
NDC80	Identified	NA	NA	NA	NA	NA	NA	NA	NA	NA	NA	NA	NA	NA	NA	NA	NA	NA	NA	NA	NA	NA	NA	NA	NA
TNPO2	Quantified	23.9105	23.4512	23.6483	23.6927	24.1569	23.947	24.0575	24.4151	23.9141	24.2559	23.481	24.2546	-0.068772	-1.53319	-0.904693	-0.763094	0.716986	0.0476083	0.399866	1.5401	-0.057408	1.03252	-1.43831	1.02838
APOL1	Quantified	26.0803	26.1282	26.9437	27.1789	25.9555	25.6899	25.8586	25.5705	27.32	25.7821	26.6328	26.4792	-0.370087	-0.290032	1.07358	1.46694	-0.578785	-1.02293	-0.740815	-1.22261	1.70286	-0.868849	0.553788	0.296932
PSMA7	Quantified	25.5224	25.7274	25.8736	25.6845	26.3679	26.5338	25.6861	25.9774	25.4805	25.849	25.7173	26.3235	-1.09196	-0.491589	-0.0635594	-0.617312	1.38404	1.86968	-0.612458	0.240425	-1.21442	-0.135493	-0.52112	1.25377
SAA2-SAA4;SAA4	Quantified	26.4485	26.9773	26.9932	27.2927	26.8488	26.8551	27.3016	26.6963	25.6934	26.8136	26.7075	26.6759	-0.77739	0.480369	0.518338	1.23068	0.174696	0.189712	1.2517	-0.187924	-2.57349	0.091063	-0.161205	-0.236549
SCAMP3	Identified	NA	NA	NA	NA	NA	NA	21.5806	21.5201	NA	NA	21.2617	NA	NA	NA	NA	NA	NA	NA	NA	NA	NA	NA	NA	NA
MGST3	Identified	NA	NA	NA	NA	NA	NA	NA	NA	NA	NA	NA	NA	NA	NA	NA	NA	NA	NA	NA	NA	NA	NA	NA	NA
HAT1	Quantified	24.0648	24.2666	24.0873	23.1714	24.246	24.5796	24.7392	24.1785	24.3108	24.4139	24.286	24.342	-0.415778	0.111842	-0.356922	-2.7513	0.0580183	0.929899	1.34727	-0.118537	0.227402	0.496808	0.162513	0.308792
UBE2L6	Identified	NA	NA	NA	NA	NA	NA	NA	NA	NA	NA	NA	NA	NA	NA	NA	NA	NA	NA	NA	NA	NA	NA	NA	NA
UQCRQ	Identified	NA	NA	NA	NA	NA	NA	NA	NA	NA	NA	NA	NA	NA	NA	NA	NA	NA	NA	NA	NA	NA	NA	NA	NA
UQCR11	Identified	NA	NA	NA	NA	NA	NA	NA	NA	NA	NA	NA	NA	NA	NA	NA	NA	NA	NA	NA	NA	NA	NA	NA	NA
HGS	Identified	20.7611	NA	NA	20.6735	NA	20.4139	NA	NA	NA	NA	20.4603	NA	NA	NA	NA	NA	NA	NA	NA	NA	NA	NA	NA	NA
AURKA	Identified	NA	NA	NA	NA	NA	NA	NA	NA	NA	NA	NA	NA	NA	NA	NA	NA	NA	NA	NA	NA	NA	NA	NA	NA
CLGN	Identified	NA	NA	NA	NA	NA	NA	NA	NA	NA	NA	NA	NA	NA	NA	NA	NA	NA	NA	NA	NA	NA	NA	NA	NA
SLC27A2	Quantified	22.5408	NA	23.7273	NA	23.0949	23.2437	24.5825	23.1659	23.0127	23.0514	23.9242	23.2587	-0.680427	-1.28257	0.77446	-1.96046	-0.000984448	0.181402	1.82304	0.0860099	-0.101777	-0.0543019	1.01579	0.199811
C21orf33	Quantified	22.3342	22.2093	22.4513	NA	23.2654	22.6946	24.1143	22.9771	22.5823	23.3005	22.8705	22.5795	-0.679776	-0.881036	-0.490899	-1.71687	0.821559	-0.0986483	2.19018	0.356672	-0.279783	0.878075	0.184831	-0.284306	2
GAK	Identified	NA	NA	NA	NA	NA	NA	NA	NA	NA	NA	NA	NA	NA	NA	NA	NA	NA	NA	NA	NA	NA	NA	NA	NA
XPO1	Quantified	24.7643	24.3108	24.1959	24.196	24.6217	24.548	24.5206	24.4536	24.4201	24.2932	24.1768	24.2789	1.94697	-0.465656	-1.07685	-1.07645	1.18809	0.796535	0.650294	0.293923	0.116175	-0.55916	-1.17856	-0.63532
PLXNB2	Identified	NA	NA	NA	NA	NA	NA	NA	NA	NA	NA	NA	NA	NA	NA	NA	NA	NA	NA	NA	NA	NA	NA	NA	NA
U2SURP	Quantified	22.082	23.1168	22.7284	21.7423	23.2626	22.6532	23.4691	23.3322	22.9402	22.9443	21.899	22.8473	-1.18134	0.644704	-0.0406527	-1.78086	0.901911	-0.173374	1.26641	1.02488	0.333067	0.340364	-1.50421	0.169101
SETD1A	Identified	NA	NA	NA	NA	NA	NA	NA	NA	NA	NA	NA	NA	NA	NA	NA	NA	NA	NA	NA	NA	NA	NA	NA	NA
PFAS	Quantified	24.1249	23.9343	23.6443	23.4085	24.1734	24.3794	24.5296	23.9893	23.637	24.0815	24.4887	23.948	0.279056	-0.271099	-1.10783	-1.7882	0.418885	1.01327	1.44654	-0.112385	-1.12883	0.153638	1.32851	-0.231557
CHUK	Identified	NA	NA	NA	NA	NA	NA	NA	NA	NA	NA	NA	NA	NA	NA	NA	NA	NA	NA	NA	NA	NA	NA	NA	NA
LSM1	Identified	NA	NA	NA	NA	NA	NA	NA	NA	NA	NA	NA	NA	NA	NA	NA	NA	NA	NA	NA	NA	NA	NA	NA	NA
NPC1	Identified	NA	NA	NA	NA	22.1382	22.7669	22.5274	NA	22.2693	NA	22.9643	22.4847	NA	NA	NA	NA	NA	NA	NA	NA	NA	NA	NA	NA
IGHV4-4	Quantified	NA	25.0059	25.2378	25.3493	NA	NA	24.3625	NA	25.6753	24.5971	25.3405	24.7038	-1.14347	0.651014	0.760891	0.813677	-1.21969	-1.42789	0.346211	-1.52366	0.96813	0.457331	0.80954	0.507903
WDR18	Quantified	23.2245	23.0723	22.9661	23.7775	23.5935	23.356	24.091	24.2045	23.6845	24.4762	23.5359	23.294	-0.81908	-1.1454	-1.37321	0.367054	-0.0274195	-0.537028	1.03947	1.28298	0.167733	1.86585	-0.151113	-0.669828
SCAMP2	Identified	NA	NA	NA	NA	22.3401	NA	22.9205	NA	22.4731	NA	22.5217	NA	NA	NA	NA	NA	NA	NA	NA	NA	NA	NA	NA	NA
ARPC2	Quantified	24.9327	24.4638	24.351	24.2884	24.8027	25.2286	24.726	24.704	24.3659	24.6216	24.7584	24.3449	1.05935	-0.594397	-0.99223	-1.21313	0.600868	2.10334	0.330355	0.252744	-0.939707	-0.0378717	0.444597	-1.01392
ARPC3	Quantified	23.3126	23.6915	23.4927	24.0973	24.4614	23.9357	24.3623	24.2964	24.1303	24.2996	24.1964	24.2264	-2.01131	-0.966367	-1.51469	0.152917	1.15698	-0.292782	0.88376	0.70182	0.243868	0.710694	0.426182	0.508931
TRIM24	Identified	NA	NA	NA	NA	NA	NA	NA	NA	NA	NA	NA	NA	NA	NA	NA	NA	NA	NA	NA	NA	NA	NA	NA	NA
PGRMC2	Quantified	24.6787	24.5183	24.7477	24.4613	24.9109	25.1472	24.8422	25.2917	24.6559	24.8	24.7889	25.0163	-0.587668	-1.24777	-0.303966	-1.48203	0.367381	1.33959	0.0847633	1.93391	-0.681663	-0.0890222	-0.134504	0.800978
CLIC2	Quantified	24.292	24.2643	24.2315	24.4266	24.6759	24.7303	24.6128	24.7536	24.0238	24.5642	24.6081	24.8067	-0.836881	-0.948604	-1.08142	-0.29303	0.713977	0.933963	0.459295	1.02806	-1.92048	0.262702	0.439955	1.24247
SURF4	Quantified	NA	NA	NA	22.8014	22.7101	22.8818	23.4438	22.8069	22.568	NA	NA	23.1926	-1.42756	-0.758156	-0.997983	0.665064	0.58462	0.735909	1.23102	0.669854	0.45943	-0.579803	-1.5921	1.00971
SPTLC1	Quantified	22.5726	22.1226	NA	NA	22.4156	22.8253	24.3739	22.7393	22.4591	22.5788	22.4919	21.9285	0.0832009	-0.582963	-0.992329	-0.996364	-0.149214	0.457243	2.74974	0.329864	-0.084915	0.0923569	-0.0362819	-0.870339
SPTLC2	Quantified	NA	NA	NA	20.6342	21.3628	21.1366	21.9558	21.27	20.4668	21.4908	20.1486	20.2016	0.467003	-0.93544	-0.0453554	-0.525458	0.765455	0.36462	1.81607	0.60104	-0.822058	0.992155	-1.38597	-1.29205
OGT	Identified	NA	21.1892	NA	NA	NA	NA	NA	20.4569	NA	21.0162	NA	NA	NA	NA	NA	NA	NA	NA	NA	NA	NA	NA	NA	NA
SCLY	Identified	NA	NA	NA	NA	NA	NA	NA	NA	NA	NA	NA	NA	NA	NA	NA	NA	NA	NA	NA	NA	NA	NA	NA	NA
PPM1G	Quantified	22.6088	22.5049	NA	22.5415	22.1299	22.143	23.0225	22.8215	21.9586	22.8155	22.3473	22.2738	0.494922	0.29659	-2.52355	0.366332	-0.419564	-0.394527	1.28491	0.901127	-0.746649	0.889619	-0.00443706	-0.14477
INPPL1	Identified	NA	NA	NA	NA	NA	NA	NA	NA	NA	NA	NA	NA	NA	NA	NA	NA	NA	NA	NA	NA	NA	NA	NA	NA
EIF3D	Quantified	24.1332	24.1188	24.1275	23.2536	24.2718	23.8407	23.9263	23.1893	23.6096	23.9131	23.4963	23.1759	0.952326	0.916046	0.938095	-1.26057	1.30114	0.216339	0.431851	-1.42256	-0.36491	0.398457	-0.650033	-1.45618
NVL	Identified	NA	NA	NA	NA	NA	NA	NA	NA	NA	NA	NA	NA	NA	NA	NA	NA	NA	NA	NA	NA	NA	NA	NA	NA
IPO8	Identified	NA	NA	NA	NA	21.5177	21.3143	23.2711	NA	NA	NA	NA	NA	NA	NA	NA	NA	NA	NA	NA	NA	NA	NA	NA	NA
STX7	Quantified	24.9015	24.2346	24.7283	24.0706	24.6048	24.6962	23.7645	23.8357	24.4358	24.0665	24.1275	24.0293	1.6364	-0.151921	1.17195	-0.591709	0.840945	1.08595	-1.4128	-1.22183	0.387627	-0.602704	-0.439279	-0.702642
ABCC4	Identified	NA	NA	22.2925	NA	NA	22.6212	22.7763	22.6174	NA	22.6612	22.0024	22.8047	NA	NA	NA	NA	NA	NA	NA	NA	NA	NA	NA	NA
ABCC5	Identified	NA	NA	20.1531	NA	NA	NA	20.2805	NA	21.1357	NA	NA	NA	NA	NA	NA	NA	NA	NA	NA	NA	NA	NA	NA	NA
YKT6	Identified	23.6398	NA	NA	23.0076	22.8212	23.124	NA	22.6245	22.6596	NA	NA	22.8198	NA	NA	NA	NA	NA	NA	NA	NA	NA	NA	NA	NA
ARPC5	Quantified	24.7839	NA	24.8264	NA	25.1438	23.9339	24.7431	25.7064	NA	24.5012	25.9845	24.9927	0.449191	-1.32622	0.469535	-1.79339	0.621419	0.0425166	0.429681	0.890569	-1.67002	0.313935	1.02368	0.549108
MBNL1	Identified	NA	NA	NA	NA	NA	NA	NA	NA	NA	NA	NA	NA	NA	NA	NA	NA	NA	NA	NA	NA	NA	NA	NA	NA
DDX3Y	Identified	NA	NA	NA	NA	NA	NA	NA	NA	NA	NA	NA	NA	NA	NA	NA	NA	NA	NA	NA	NA	NA	NA	NA	NA
MAFG	Identified	NA	NA	NA	NA	NA	NA	NA	NA	NA	NA	NA	NA	NA	NA	NA	NA	NA	NA	NA	NA	NA	NA	NA	NA
PER1	Identified	NA	NA	NA	NA	NA	NA	NA	21.8561	NA	22.1503	NA	NA	NA	NA	NA	NA	NA	NA	NA	NA	NA	NA	NA	NA
DHX15	Quantified	24.9993	25.123	24.8678	24.5978	24.6742	25.2784	25.0443	25.5985	24.3955	25.0678	25.0304	25.4033	-0.0218822	0.342054	-0.408462	-1.20272	-0.977968	0.799304	0.110541	1.74091	-1.79798	0.179883	0.0697481	1.16658
RNMT	Identified	20.7094	NA	NA	21.9793	21.625	21.674	NA	NA	21.3111	21.9233	20.9795	NA	NA	NA	NA	NA	NA	NA	NA	NA	NA	NA	NA	NA
ZZEF1	Quantified	23.4209	NA	NA	NA	NA	23.0329	23.2745	23.3062	22.8984	23.1938	23.372	23.6802	0.759055	-1.21701	-0.641849	-2.08124	-1.12947	0.431519	0.635546	0.662257	0.318009	0.567345	0.717803	0.978029
TTI1	Identified	NA	NA	NA	NA	NA	NA	NA	NA	NA	NA	NA	NA	NA	NA	NA	NA	NA	NA	NA	NA	NA	NA	NA	NA
RRP8	Identified	NA	NA	21.0701	NA	NA	NA	NA	NA	20.016	NA	NA	20.8224	NA	NA	NA	NA	NA	NA	NA	NA	NA	NA	NA	NA
CYB5B	Identified	NA	NA	NA	NA	25.351	25.2055	NA	NA	NA	22.8942	NA	NA	NA	NA	NA	NA	NA	NA	NA	NA	NA	NA	NA	NA
PRPF4	Quantified	22.8951	22.9312	22.9867	NA	22.7797	23.1792	23.0836	23.7649	22.7533	23.2686	22.5536	22.8509	0.134817	0.178765	0.246255	-2.94401	-0.0056986	0.480583	0.364207	1.19338	-0.0377395	0.589341	-0.280889	0.0809879
RAP1GAP	Identified	NA	NA	NA	NA	NA	NA	NA	NA	NA	NA	NA	NA	NA	NA	NA	NA	NA	NA	NA	NA	NA	NA	NA	NA
NDUFS4	Identified	NA	NA	NA	NA	NA	NA	NA	NA	NA	NA	NA	NA	NA	NA	NA	NA	NA	NA	NA	NA	NA	NA	NA	NA
PSMD3	Quantified	25.5277	25.5246	25.5237	25.5468	25.8988	25.9277	25.8102	25.8659	25.4613	25.7434	25.7117	25.8942	-0.993166	-1.01076	-1.01618	-0.884888	1.10945	1.27322	0.607364	0.922843	-1.36941	0.228732	0.0493823	1.08341
ZW10	Identified	NA	NA	NA	NA	23.5391	NA	23.9378	24.1157	NA	23.62	24.4173	23.5207	NA	NA	NA	NA	NA	NA	NA	NA	NA	NA	NA	NA
SART1	Quantified	22.5432	22.7758	22.186	NA	22.5972	22.5763	22.2221	23.1737	22.4921	23.1222	22.3256	22.712	0.134832	0.520496	-0.457576	-2.72767	0.224364	0.189695	-0.397717	1.18011	0.0499828	1.09482	-0.226	0.414663
GPAA1	Identified	NA	NA	NA	NA	NA	NA	21.4637	20.8282	NA	NA	NA	NA	NA	NA	NA	NA	NA	NA	NA	NA	NA	NA	NA	NA
EEF1E1;EEF1E1-BLOC1S5	Quantified	NA	NA	22.5368	22.1555	22.594	22.2127	22.9645	22.4389	22.1755	22.6718	22.3925	22.0423	-2.3464	-1.71295	0.539085	0.109984	0.603566	0.17438	1.02049	0.428962	0.132523	0.691103	0.376697	-0.0174398
HNRNPR	Quantified	25.645	24.9352	25.1795	24.7138	25.5761	25.9853	26.0227	25.0223	25.6623	25.3637	25.1279	24.9844	0.690237	-0.979311	-0.404617	-1.49997	0.528234	1.49084	1.57868	-0.774281	0.730995	0.0287233	-0.526072	-0.863471
PRPF3	Quantified	23.6382	23.0187	23.2575	NA	23.1776	23.5124	23.0374	23.9865	22.8375	23.548	NA	23.8573	0.634933	0.0629987	0.283493	-2.27672	0.20974	0.518821	0.0802521	0.956475	-0.104297	0.551692	-1.75457	0.83718
TXNL1	Quantified	25.3017	24.8931	24.9405	24.7796	25.528	25.3057	25.2608	25.5574	25.1438	25.2728	25.1053	25.4013	0.385758	-1.28738	-1.09341	-1.75207	1.31229	0.402019	0.218435	1.43279	-0.260854	0.267456	-0.418472	0.793443
MLST8	Identified	NA	NA	NA	NA	NA	NA	NA	NA	NA	NA	NA	NA	NA	NA	NA	NA	NA	NA	NA	NA	NA	NA	NA	NA
EMC8	Identified	NA	NA	NA	NA	NA	21.7216	21.783	21.5403	NA	21.7617	NA	22.0666	NA	NA	NA	NA	NA	NA	NA	NA	NA	NA	NA	NA
PPIH	Quantified	NA	NA	24.6253	24.0421	24.6472	24.3227	24.2531	25.0824	23.9346	24.0845	24.31	24.6367	-1.97374	-2.22709	0.555263	0.21462	0.56806	0.378533	0.337848	0.822256	0.151847	0.239377	0.371111	0.561912
EPB41L2	Identified	NA	NA	NA	NA	NA	NA	NA	NA	NA	NA	NA	NA	NA	NA	NA	NA	NA	NA	NA	NA	NA	NA	NA	NA
LAMTOR5	Identified	NA	NA	24.2494	NA	NA	NA	NA	NA	23.6769	NA	NA	NA	NA	NA	NA	NA	NA	NA	NA	NA	NA	NA	NA	NA
BCL2L11	Identified	NA	NA	NA	NA	NA	NA	NA	NA	NA	NA	NA	NA	NA	NA	NA	NA	NA	NA	NA	NA	NA	NA	NA	NA
FOXO3	Identified	NA	NA	NA	NA	NA	NA	NA	NA	NA	NA	NA	NA	NA	NA	NA	NA	NA	NA	NA	NA	NA	NA	NA	NA
DENR	Identified	23.6187	NA	NA	NA	23.4131	23.7287	NA	24.0598	NA	23.3964	22.8062	23.5036	NA	NA	NA	NA	NA	NA	NA	NA	NA	NA	NA	NA
XPOT	Quantified	22.9922	23.1789	22.9207	22.4164	22.7564	23.0247	22.8075	23.2483	22.3109	23.0522	23.029	22.9538	0.359093	1.02067	0.105595	-1.68222	-0.476915	0.474304	-0.295537	1.26681	-2.05607	0.57177	0.489503	0.223005
TIMM44	Quantified	22.8436	22.071	21.7796	22.8471	23.4616	23.5965	24.9785	23.9696	22.9162	23.4492	23.3483	23.5462	-0.463656	-1.38149	-1.72765	-0.459562	0.270483	0.430692	2.0723	0.873848	-0.377407	0.255733	0.135816	0.370886	2
PLRG1	Quantified	NA	NA	NA	NA	21.8837	20.8589	21.1028	21.5457	NA	22.2743	NA	NA	0.516646	0.0381111	-0.314606	-1.15724	1.20357	-0.33521	0.0309344	0.695966	0.028626	1.79009	-1.9284	-0.568495
MYO5B	Identified	NA	NA	NA	NA	NA	NA	NA	NA	NA	NA	NA	NA	NA	NA	NA	NA	NA	NA	NA	NA	NA	NA	NA	NA
PRC1	Identified	NA	NA	NA	NA	NA	NA	22.0446	NA	NA	NA	19.7095	NA	NA	NA	NA	NA	NA	NA	NA	NA	NA	NA	NA	NA
RGS10	Quantified	23.7852	23.7	22.9839	22.7687	22.8382	23.9326	22.0849	23.0463	22.7237	22.4339	NA	22.8493	1.31071	1.18462	0.124814	-0.193646	-0.0908646	1.52886	-1.20565	0.217198	-0.260229	-0.689157	-1.8523	-0.074356
NDUFB3	Identified	NA	NA	NA	NA	NA	NA	NA	NA	NA	NA	NA	NA	NA	NA	NA	NA	NA	NA	NA	NA	NA	NA	NA	NA
NDUFA2	Identified	NA	NA	NA	NA	NA	NA	NA	NA	NA	NA	NA	NA	NA	NA	NA	NA	NA	NA	NA	NA	NA	NA	NA	NA
ASNA1	Quantified	26.6499	26.5453	26.1364	26.3639	26.6211	26.6565	26.4505	26.6353	26.051	26.5992	26.4895	26.7265	0.734216	0.242444	-1.68038	-0.610412	0.598887	0.765066	-0.203536	0.665588	-2.08184	0.495589	-0.0198678	1.09425
BUB3	Quantified	24.8194	24.7678	24.7227	24.5849	25.2053	25.1507	25.7301	24.9673	25.1265	24.8311	24.8648	24.8546	-0.493706	-0.664222	-0.813253	-1.26867	0.781955	0.601209	2.51631	-0.00474539	0.521301	-0.455048	-0.343727	-0.377401
ACTN4	Quantified	23.7628	23.6966	23.5854	23.9466	23.4121	22.9791	23.4034	22.9066	23.6172	23.2463	23.5964	23.1697	1.00375	0.795458	0.446097	1.58151	-0.0987725	-1.4597	-0.126075	-1.68786	0.545872	-0.620076	0.480554	-0.860757
WBSCR22	Identified	NA	NA	NA	NA	NA	NA	NA	NA	NA	NA	NA	NA	NA	NA	NA	NA	NA	NA	NA	NA	NA	NA	NA	NA
HTATSF1	Quantified	22.9874	23.1131	22.3137	21.7376	22.7223	22.9223	23.3023	22.9835	22.791	22.9585	22.4178	22.4389	0.611986	0.903945	-0.953365	-2.29189	-0.00394986	0.460524	1.34351	0.602945	0.155531	0.544727	-0.711536	-0.662424
AP1G1	Identified	NA	NA	NA	NA	NA	NA	NA	NA	NA	NA	NA	NA	NA	NA	NA	NA	NA	NA	NA	NA	NA	NA	NA	NA
PUM2	Identified	NA	NA	NA	NA	NA	NA	NA	NA	NA	NA	NA	NA	NA	NA	NA	NA	NA	NA	NA	NA	NA	NA	NA	NA
STX6	Identified	NA	NA	NA	NA	NA	NA	NA	NA	NA	NA	NA	NA	NA	NA	NA	NA	NA	NA	NA	NA	NA	NA	NA	NA
SYNGR2	Quantified	23.2915	23.3647	NA	23.6211	24.1712	23.8812	24.6078	24.0466	23.5869	23.0283	23.7234	23.6165	-0.234994	-0.151934	-2.78883	0.139237	0.76387	0.434582	1.25967	0.622396	0.100437	-0.533844	0.255387	0.134023
SGTA	Quantified	22.9303	22.6613	22.7676	22.0365	23.5305	22.7596	22.1547	22.0048	22.2739	21.7487	22.0591	22.4318	0.963688	0.427849	0.639477	-0.816928	2.15935	0.623534	-0.581513	-0.880084	-0.343912	-1.39028	-0.771787	-0.0293909
NARS	Quantified	24.1837	24.0251	24.082	24.0299	24.5564	24.3748	24.0968	24.2935	23.798	24.3369	24.0746	24.0162	0.137742	-0.640454	-0.361597	-0.616861	1.96595	1.07533	-0.289028	0.676475	-1.75489	0.889411	-0.397963	-0.684123
NUDT21	Quantified	24.7668	NA	24.9625	24.0649	23.2603	25.4374	23.9203	24.7275	NA	24.7854	24.0241	25.1313	0.536997	-0.991094	0.669856	0.0604651	-0.485808	0.992307	-0.0377282	0.510319	-2.6222	0.549611	0.0327849	0.784485
STRN	Identified	NA	NA	NA	NA	NA	NA	NA	NA	NA	NA	NA	NA	NA	NA	NA	NA	NA	NA	NA	NA	NA	NA	NA	NA
RRP9	Identified	NA	NA	NA	NA	21.9223	NA	NA	22.5525	NA	NA	NA	NA	NA	NA	NA	NA	NA	NA	NA	NA	NA	NA	NA	NA
AKAP8	Identified	NA	NA	NA	NA	NA	NA	NA	NA	NA	NA	NA	NA	NA	NA	NA	NA	NA	NA	NA	NA	NA	NA	NA	NA
GTPBP6	Identified	NA	NA	NA	NA	NA	NA	NA	NA	NA	NA	NA	NA	NA	NA	NA	NA	NA	NA	NA	NA	NA	NA	NA	NA
SLC37A4	Identified	NA	NA	NA	NA	NA	NA	20.7261	NA	NA	NA	NA	20.6566	NA	NA	NA	NA	NA	NA	NA	NA	NA	NA	NA	NA
DGAT1	Identified	NA	NA	NA	NA	NA	NA	NA	NA	NA	NA	NA	NA	NA	NA	NA	NA	NA	NA	NA	NA	NA	NA	NA	NA
NRD1	Quantified	23.0925	NA	23.7725	NA	23.7801	23.3453	23.2744	23.5385	NA	NA	23.8869	22.8443	0.410232	-1.74978	0.879712	-1.20911	0.884911	0.58477	0.535831	0.718136	-0.909441	-1.3428	0.958651	0.23889
CALU	Quantified	23.4179	NA	22.9044	22.9121	23.2594	22.8952	23.3803	22.9364	22.9464	23.0197	23.2771	22.4888	0.83327	-2.92413	0.0626882	0.0741305	0.5954	0.0487439	0.776902	0.110636	0.125716	0.235728	0.621974	-0.561059
AHCYL1	Identified	23.1551	NA	NA	NA	NA	NA	24.2957	NA	NA	23.3171	23.2699	NA	NA	NA	NA	NA	NA	NA	NA	NA	NA	NA	NA	NA
CD5L	Quantified	NA	24.6046	24.4953	24.3939	22.8563	23.1714	23.602	NA	26.4636	21.7248	24.4687	24.1446	-1.37511	0.685041	0.611392	0.542982	-0.493809	-0.281329	0.00898753	-1.34824	1.93858	-1.2568	0.593416	0.374894
ORC5	Quantified	22.0496	NA	NA	NA	23.0333	23.0757	22.8204	22.774	22.5152	NA	22.6377	22.2708	-0.00934283	-1.52854	-0.898203	-1.73574	1.03551	1.08057	0.80946	0.760161	0.485202	-0.840147	0.615409	0.225671	2
PDE6D	Identified	NA	NA	NA	NA	NA	NA	NA	NA	NA	NA	NA	NA	NA	NA	NA	NA	NA	NA	NA	NA	NA	NA	NA	NA
ORC4	Quantified	NA	NA	22.0463	22.6611	22.1716	NA	22.9167	21.9489	21.9147	22.0475	22.0952	22.5438	-2.10101	-1.76685	0.191401	0.949285	0.345876	-0.232613	1.26435	0.0713078	0.0291645	0.192838	0.251597	0.804653
RAD21	Identified	21.4712	21.4271	NA	NA	21.8397	NA	20.7691	21.5046	NA	NA	21.5996	21.8117	NA	NA	NA	NA	NA	NA	NA	NA	NA	NA	NA	NA
TIMM8A	Identified	NA	NA	NA	NA	NA	NA	NA	NA	NA	NA	NA	NA	NA	NA	NA	NA	NA	NA	NA	NA	NA	NA	NA	NA
DHX16	Identified	NA	NA	NA	NA	23.8178	NA	22.7848	NA	NA	NA	NA	NA	NA	NA	NA	NA	NA	NA	NA	NA	NA	NA	NA	NA
GMFG	Quantified	21.6463	NA	NA	NA	22.3295	22.2412	22.4273	22.1374	NA	22.8246	NA	21.9511	0.0487163	-0.546848	-1.02266	-0.102228	0.776821	0.682656	0.881004	0.572115	-2.26632	1.3045	-0.701329	0.373565
PRPSAP2	Quantified	23.3851	23.1292	23.3831	23.4772	23.4354	23.3438	23.3581	23.7556	22.7202	23.3108	23.0574	23.171	0.357076	-0.645194	0.349335	0.717672	0.554213	0.195427	0.251402	1.80814	-2.24664	0.0660603	-0.926172	-0.481319
SMARCA5	Quantified	24.1864	24.2121	24.1056	23.4633	24.1522	24.3951	25.196	24.3483	24.0692	24.2545	24.1128	23.8699	-0.0269188	0.0376201	-0.22994	-1.84356	-0.112789	0.497304	2.50941	0.379936	-0.321231	0.144204	-0.211914	-0.822118
URB1	Identified	NA	NA	NA	NA	NA	NA	NA	NA	NA	NA	NA	NA	NA	NA	NA	NA	NA	NA	NA	NA	NA	NA	NA	NA
AQR	Identified	20.9671	20.5304	NA	NA	NA	21.0978	23.2674	21.625	NA	21.2167	21.1373	22.0799	NA	NA	NA	NA	NA	NA	NA	NA	NA	NA	NA	NA
MAST3	Identified	NA	NA	NA	NA	NA	NA	NA	NA	NA	NA	NA	NA	NA	NA	NA	NA	NA	NA	NA	NA	NA	NA	NA	NA
KDM1A	Identified	NA	NA	NA	NA	21.1688	NA	23.5057	21.3448	NA	NA	NA	NA	NA	NA	NA	NA	NA	NA	NA	NA	NA	NA	NA	NA
ACSL4	Quantified	21.4625	NA	NA	21.8966	22.3843	21.6694	23.5154	22.629	22.5522	22.6981	20.2567	21.4042	-0.357007	-0.618398	-1.64689	0.0765236	0.563524	-0.150403	1.69305	0.807887	0.73112	0.876859	-1.56107	-0.415201
SNX3	Quantified	24.9051	24.8889	24.4049	24.6723	24.7084	25.336	24.5597	24.673	24.4765	24.9424	23.5385	24.5458	0.62327	0.585606	-0.542352	0.0807415	0.164936	1.62752	-0.181611	0.0823758	-0.375386	0.710309	-2.56142	-0.213988
MGEA5	Quantified	21.9949	NA	NA	22.304	22.6819	22.7044	23.1767	22.4214	22.3854	22.6303	22.0248	21.9105	-0.627627	-1.15194	-1.64717	0.0269062	0.827198	0.874949	1.87506	0.275571	0.199412	0.718031	-0.564185	-0.806203
EXOC7	Identified	NA	NA	NA	NA	21.7435	NA	22.3202	NA	NA	NA	NA	22.3208	NA	NA	NA	NA	NA	NA	NA	NA	NA	NA	NA	NA
SYNCRIP	Quantified	24.2364	24.1997	23.7412	24.0103	24.7589	25.2482	25.7295	24.7896	24.6569	25.0854	24.5955	24.1674	-0.641874	-0.70632	-1.51218	-1.03927	0.276459	1.13644	1.98244	0.330538	0.0972739	0.85036	-0.0107197	-0.763144	2
EXOC3	Identified	NA	NA	21.4637	NA	NA	NA	NA	21.9792	NA	21.7751	21.4486	NA	NA	NA	NA	NA	NA	NA	NA	NA	NA	NA	NA	NA
PLIN3	Quantified	26.1847	25.2227	25.4088	24.7797	25.6811	26.8602	25.6214	25.4739	24.4476	24.9373	24.8934	25.0723	1.21799	-0.241616	0.0407313	-0.9137	0.453876	2.24275	0.363294	0.139541	-1.41752	-0.674503	-0.741183	-0.469658
RAD1	Identified	NA	NA	NA	NA	NA	NA	NA	NA	NA	NA	NA	NA	NA	NA	NA	NA	NA	NA	NA	NA	NA	NA	NA	NA
PRMT3	Quantified	NA	NA	21.8613	NA	21.8655	21.6852	23.0936	22.1131	20.9725	22.6613	NA	21.2523	-1.37418	-0.482022	0.387031	-0.888836	0.392159	0.171872	1.89265	0.694704	-0.698947	1.36438	-1.10174	-0.357069
KPNA6	Identified	23.2797	NA	NA	NA	NA	NA	NA	NA	22.7535	NA	NA	22.6747	NA	NA	NA	NA	NA	NA	NA	NA	NA	NA	NA	NA
UGDH	Identified	NA	NA	NA	NA	NA	NA	NA	NA	NA	NA	NA	NA	NA	NA	NA	NA	NA	NA	NA	NA	NA	NA	NA	NA
EIF1B	Identified	NA	NA	NA	NA	NA	NA	NA	NA	NA	NA	NA	NA	NA	NA	NA	NA	NA	NA	NA	NA	NA	NA	NA	NA
SNX2	Quantified	23.459	23.4849	23.1769	22.9031	23.3098	23.535	23.1268	23.6176	22.7758	23.2895	23.3217	23.2636	0.749128	0.852925	-0.380842	-1.47733	0.151488	1.05366	-0.581661	1.3844	-1.98747	0.0703407	0.199084	-0.0337271
USO1	Identified	21.4335	NA	NA	21.3158	20.9415	NA	NA	21.5308	NA	NA	21.13	20.6863	NA	NA	NA	NA	NA	NA	NA	NA	NA	NA	NA	NA
IGKV2-24;IGKV2D-24	Identified	NA	NA	NA	NA	NA	NA	NA	NA	NA	NA	NA	NA	NA	NA	NA	NA	NA	NA	NA	NA	NA	NA	NA	NA
ASAP1	Quantified	22.6948	22.3882	22.4985	NA	21.7342	22.4577	21.5854	22.7371	21.2691	22.2742	21.9303	22.4302	1.12886	0.460698	0.701195	-0.120666	-0.964318	0.612195	-1.28859	1.22117	-1.97796	0.212315	-0.5371	0.552191
MRPS14	Identified	NA	NA	NA	NA	NA	NA	NA	NA	NA	NA	NA	NA	NA	NA	NA	NA	NA	NA	NA	NA	NA	NA	NA	NA
TOM1	Identified	NA	NA	NA	NA	NA	21.2354	NA	21.6293	NA	NA	NA	NA	NA	NA	NA	NA	NA	NA	NA	NA	NA	NA	NA	NA
PFKFB2	Identified	NA	NA	NA	NA	NA	NA	NA	NA	NA	NA	NA	NA	NA	NA	NA	NA	NA	NA	NA	NA	NA	NA	NA	NA
CCDC22	Identified	NA	NA	NA	NA	NA	NA	NA	NA	NA	NA	NA	NA	NA	NA	NA	NA	NA	NA	NA	NA	NA	NA	NA	NA
DKC1	Quantified	24.4411	23.9995	24.0926	23.7507	24.3902	24.0721	23.6431	24.6099	23.4164	23.9695	23.692	24.2812	1.14179	-0.0843467	0.174158	-0.774977	1.00057	0.11733	-1.0739	1.61044	-1.70337	-0.167608	-0.938023	0.697942
EDF1	Identified	22.5361	NA	NA	21.7899	21.2996	NA	20.7888	22.3342	21.6677	NA	NA	22.359	NA	NA	NA	NA	NA	NA	NA	NA	NA	NA	NA	NA
DNAJA2	Identified	24.0829	NA	24.0979	NA	NA	24.5916	24.792	NA	NA	24.483	24.0662	23.9363	NA	NA	NA	NA	NA	NA	NA	NA	NA	NA	NA	NA
BRD4	Quantified	22.7933	22.6465	21.6514	22.6211	22.1023	22.1957	21.8622	22.9096	NA	22.8595	22.3381	22.6402	0.967608	0.632735	-1.63566	0.574922	-0.607849	-0.394876	-1.15522	1.23255	-1.2807	1.11834	-0.0703243	0.618477
CUTA	Identified	NA	25.7964	NA	NA	NA	NA	NA	NA	NA	NA	NA	24.5045	NA	NA	NA	NA	NA	NA	NA	NA	NA	NA	NA	NA
CDK5RAP2	Identified	NA	NA	NA	NA	NA	NA	NA	NA	NA	NA	NA	NA	NA	NA	NA	NA	NA	NA	NA	NA	NA	NA	NA	NA
HUS1	Identified	NA	NA	NA	NA	NA	NA	NA	NA	NA	NA	NA	NA	NA	NA	NA	NA	NA	NA	NA	NA	NA	NA	NA	NA
PFDN1	Quantified	NA	NA	23.2697	22.5492	22.2447	22.9698	22.1457	22.1799	21.7359	22.5035	22.4158	22.1704	-1.69495	-1.09431	1.87863	0.52465	-0.0476792	1.31508	-0.233739	-0.169358	-1.00377	0.438663	0.273987	-0.187219
NBN	Identified	NA	NA	NA	NA	NA	NA	NA	NA	NA	NA	NA	NA	NA	NA	NA	NA	NA	NA	NA	NA	NA	NA	NA	NA
RNGTT	Identified	NA	NA	NA	NA	NA	NA	NA	NA	NA	NA	NA	NA	NA	NA	NA	NA	NA	NA	NA	NA	NA	NA	NA	NA
FAM20B	Identified	NA	NA	NA	NA	NA	NA	NA	NA	NA	NA	NA	NA	NA	NA	NA	NA	NA	NA	NA	NA	NA	NA	NA	NA
WDR1	Quantified	25.0812	24.953	24.8729	24.8893	24.851	25.2998	24.7031	24.6988	24.9357	25.097	25.074	24.7711	0.816829	0.0977519	-0.351655	-0.259494	-0.474232	2.04255	-1.30372	-1.32775	0.000775182	0.905002	0.776389	-0.922451
ROCK2	Quantified	21.6266	21.6747	NA	NA	21.4656	21.378	21.0506	21.3301	20.9299	21.0225	21.1028	21.1878	1.43458	1.5956	-1.16361	-1.47857	0.895781	0.60281	-0.493	0.442331	-0.896876	-0.587048	-0.318153	-0.0338469
CPNE3	Quantified	23.8109	23.2561	23.5107	23.9375	23.9388	22.5599	24.1093	22.6749	NA	23.1752	21.8123	23.0462	0.861523	0.133038	0.467424	1.02779	1.02944	-0.781087	1.2534	-0.630154	-1.48285	0.0267909	-1.76278	-0.142541
RNF40	Quantified	26.8905	26.356	NA	NA	27.5817	26.3879	27.3473	27.1395	NA	27.1234	28.4301	27.4839	0.433095	0.252011	-1.2394	-1.57367	0.667259	0.262823	0.587852	0.517434	-2.00824	0.511981	0.954712	0.634139
ZC3H11A	Quantified	23.2471	23.1609	NA	NA	22.8508	23.0757	22.986	22.9878	23.3703	22.8976	23.0201	23.3851	0.587827	0.477768	-2.69449	-1.28237	0.0819571	0.369064	0.254581	0.256797	0.745084	0.141747	0.298026	0.76401
NLE1	Identified	NA	NA	NA	NA	NA	NA	21.3439	20.3016	NA	NA	NA	NA	NA	NA	NA	NA	NA	NA	NA	NA	NA	NA	NA	NA
DNAJC13	Quantified	21.9615	22.045	21.5128	22.1414	23.0142	23.3448	23.8082	23.3652	22.7176	23.2129	22.8239	22.9935	-1.13733	-1.01615	-1.78859	-0.876192	0.390587	0.870399	1.54312	0.900066	-0.0398361	0.678965	0.114396	0.360563	2
PPP6R2	Identified	NA	NA	NA	NA	NA	NA	NA	NA	NA	NA	NA	NA	NA	NA	NA	NA	NA	NA	NA	NA	NA	NA	NA	NA
DNAJB6;DNAJB8	Identified	NA	NA	NA	NA	NA	NA	NA	NA	NA	NA	NA	NA	NA	NA	NA	NA	NA	NA	NA	NA	NA	NA	NA	NA
GGCT	Quantified	25.5958	25.6739	25.5845	25.4859	25.6155	26.111	24.7522	25.2183	24.6585	25.463	25.268	25.7981	0.388588	0.577945	0.361186	0.122289	0.436371	1.63677	-1.65514	-0.525911	-1.88227	0.0668074	-0.405431	0.878802
NDUFS2	Quantified	22.8564	NA	22.3827	22.4248	22.4259	22.3446	23.9446	22.9821	23.0483	23.0858	22.7441	22.2591	0.328209	-2.19626	-0.398334	-0.333737	-0.331969	-0.456674	1.99713	0.520986	0.622533	0.680039	0.155973	-0.587904
GBAS	Identified	NA	NA	NA	NA	NA	NA	21.3629	NA	NA	21.0757	NA	NA	NA	NA	NA	NA	NA	NA	NA	NA	NA	NA	NA	NA
SEMA7A	Identified	NA	NA	NA	NA	NA	NA	NA	20.4642	NA	21.1349	21.2977	NA	NA	NA	NA	NA	NA	NA	NA	NA	NA	NA	NA	NA
HMMR	Identified	NA	NA	NA	NA	NA	19.9879	22.1893	NA	NA	NA	NA	NA	NA	NA	NA	NA	NA	NA	NA	NA	NA	NA	NA	NA
PDCD6	Quantified	23.277	NA	NA	NA	23.8652	24.016	23.5169	24.2905	23.6522	NA	22.865	24.2592	0.28238	-1.68303	-1.58424	-0.636963	0.735651	0.851796	0.467247	1.06329	0.571485	-1.0718	-0.0350081	1.03919	2
ATP6V1G1	Quantified	25.5235	25.4332	25.1471	24.9874	25.4443	25.4878	24.2993	24.9502	24.9758	24.3502	24.8916	25.4742	1.04071	0.828578	0.156698	-0.218423	0.854802	0.956923	-1.83446	-0.305823	-0.245629	-1.71482	-0.443423	0.924872
GPALPP1	Identified	20.6025	NA	NA	NA	NA	NA	NA	NA	NA	20.4859	NA	NA	NA	NA	NA	NA	NA	NA	NA	NA	NA	NA	NA	NA
H2AFY	Quantified	26.9395	27.1164	26.8016	27.2932	27.866	27.0969	26.87	27.4037	27.3978	27.3109	26.2587	27.4686	-0.52091	-0.0870656	-0.859327	0.346344	1.75132	-0.135053	-0.691551	0.617323	0.602945	0.389963	-2.19069	0.776693
SH3BGRL	Quantified	26.5135	26.6003	26.3118	26.0967	26.1065	26.4678	25.2501	25.6665	25.5222	26.1775	25.764	25.988	1.13283	1.34	0.65155	0.138381	0.161569	1.02375	-1.88175	-0.888252	-1.23249	0.331191	-0.655641	-0.121135
FLNB	Identified	22.8436	NA	22.8889	NA	NA	22.882	22.8489	NA	22.8158	22.8965	NA	NA	NA	NA	NA	NA	NA	NA	NA	NA	NA	NA	NA	NA
PEX14	Identified	NA	NA	NA	NA	NA	NA	NA	NA	NA	NA	NA	NA	NA	NA	NA	NA	NA	NA	NA	NA	NA	NA	NA	NA
SLC43A1	Identified	NA	NA	NA	NA	21.9403	NA	NA	NA	22.12	22.0515	NA	22.5654	NA	NA	NA	NA	NA	NA	NA	NA	NA	NA	NA	NA
SEC22B	Quantified	26.5038	26.4695	26.0734	26.3025	26.9566	26.9861	26.6211	26.8321	26.6902	26.9071	26.6181	26.5797	-0.457177	-0.583176	-2.03733	-1.19622	1.20505	1.31333	-0.0264939	0.74788	0.226989	1.02344	-0.037795	-0.17849
PRPF40A	Quantified	23.6232	23.6729	23.5456	23.3309	23.4741	23.5906	23.3213	24.1745	23.8076	23.7877	23.0277	24.2516	-0.0310149	0.11241	-0.255017	-0.87442	-0.461289	-0.125167	-0.902126	1.55939	0.501069	0.44341	-1.7492	1.78196
MTX2	Identified	NA	NA	NA	NA	NA	NA	21.9653	20.0738	NA	NA	NA	NA	NA	NA	NA	NA	NA	NA	NA	NA	NA	NA	NA	NA
VPS26A	Quantified	23.3944	22.5858	NA	NA	23.601	23.5037	23.1026	23.2727	22.9139	23.321	23.0732	23.4908	0.530048	-0.196514	-2.81306	-0.973526	0.715729	0.628283	0.267842	0.420688	0.0982811	0.464086	0.241467	0.616678
PMPCB	Identified	NA	NA	NA	NA	NA	NA	23.9318	NA	23.9866	NA	NA	NA	NA	NA	NA	NA	NA	NA	NA	NA	NA	NA	NA	NA
CDC42BPA	Identified	NA	NA	NA	NA	NA	NA	NA	NA	NA	NA	NA	NA	NA	NA	NA	NA	NA	NA	NA	NA	NA	NA	NA	NA
KATNA1	Identified	NA	NA	NA	NA	NA	NA	NA	NA	NA	NA	NA	NA	NA	NA	NA	NA	NA	NA	NA	NA	NA	NA	NA	NA
ERN1	Identified	NA	NA	NA	NA	NA	NA	NA	NA	NA	NA	NA	NA	NA	NA	NA	NA	NA	NA	NA	NA	NA	NA	NA	NA
PSIP1	Quantified	23.2516	23.2264	23.0081	23.3397	23.0081	23.393	23.3781	23.2087	22.4991	23.412	23.0379	23.198	0.346687	0.247707	-0.610235	0.693165	-0.610235	0.902395	0.843919	0.17829	-2.61119	0.977066	-0.493406	0.13584
ERLIN1	Quantified	23.4524	NA	NA	23.4257	23.8189	23.6526	24.4194	23.6444	23.8462	24.0026	23.7662	23.3023	0.209791	-1.45348	-2.60447	0.19119	0.46572	0.349611	0.885046	0.343866	0.484803	0.59402	0.428908	0.105
NDUFS3	Quantified	23.2003	22.8138	22.9482	23.1867	23.9906	23.1401	24.7172	23.561	22.9003	23.6044	23.6877	23.1565	-0.384276	-1.09595	-0.848452	-0.409261	1.07128	-0.494981	2.40948	0.280193	-0.936778	0.360133	0.513533	-0.464915
SRSF10	Quantified	23.5302	NA	23.4464	22.8022	22.9119	23.6389	23.4308	23.3715	22.8622	23.4152	23.1198	23.3048	0.506549	-3.09265	0.437308	-0.0955442	-0.00474409	0.596448	0.4244	0.375288	-0.0458721	0.411457	0.167196	0.32016
BANF1	Quantified	25.7878	25.6006	25.7221	25.1176	26.4335	26.1259	25.1197	26.3154	25.1961	26.7927	25.7743	25.9977	-0.0827814	-0.434058	-0.206042	-1.34015	1.12862	0.551418	-1.33636	0.907046	-1.19286	1.80238	-0.108177	0.310955
SF3B1	Quantified	23.8205	23.8477	23.4358	22.7341	24.0771	23.8025	23.5601	23.965	23.3861	23.8149	23.6659	23.9461	0.411476	0.486531	-0.649718	-2.58576	1.11947	0.362002	-0.306789	0.810224	-0.786746	0.396132	-0.0149298	0.758111
CSDE1	Quantified	NA	NA	NA	NA	22.9743	22.8602	24.8099	22.2547	21.9674	22.1399	23.0485	21.8597	-0.366292	-0.891546	-0.939418	-1.24756	0.66061	0.548953	2.45751	-0.0437769	-0.325022	-0.156226	0.733263	-0.430499	2
PRKRA	Identified	NA	NA	NA	NA	NA	NA	NA	NA	NA	NA	NA	NA	NA	NA	NA	NA	NA	NA	NA	NA	NA	NA	NA	NA
PCMT1	Quantified	25.7773	25.5133	25.483	25.4464	25.3628	25.7036	24.8816	25.6463	24.4761	25.3377	25.0629	25.4915	1.14775	0.440932	0.359846	0.262099	0.0382349	0.950391	-1.24996	0.797203	-2.33566	-0.02903	-0.764637	0.382837
NPM3	Identified	23.0862	NA	NA	NA	NA	22.3251	23.1002	22.8385	23.8358	NA	NA	NA	NA	NA	NA	NA	NA	NA	NA	NA	NA	NA	NA	NA
FCN3	Quantified	25.0085	25.4859	25.1565	26.2268	24.3384	25.1212	24.9361	24.8361	26.353	24.9723	25.4209	24.6969	-0.347156	0.464362	-0.095586	1.7239	-1.48626	-0.155597	-0.470307	-0.640171	1.93844	-0.408741	0.353928	-0.876817
SNRNP200	Quantified	25.2245	25.1832	24.9172	24.8317	25.0984	25.3077	25.1678	25.5452	24.9304	25.2962	25.2488	25.3893	0.22234	0.0236398	-1.25932	-1.67132	-0.385639	0.623444	-0.051069	1.76874	-1.19572	0.568456	0.33952	1.01693
TIPRL	Identified	NA	21.4791	NA	NA	NA	NA	21.5328	NA	NA	NA	NA	NA	NA	NA	NA	NA	NA	NA	NA	NA	NA	NA	NA	NA
PPM1B	Identified	NA	NA	NA	NA	NA	NA	NA	NA	NA	NA	NA	NA	NA	NA	NA	NA	NA	NA	NA	NA	NA	NA	NA	NA
UTP20	Identified	NA	NA	NA	NA	19.5092	19.2393	23.1131	NA	NA	19.6566	NA	NA	NA	NA	NA	NA	NA	NA	NA	NA	NA	NA	NA	NA
NUP155	Quantified	23.1985	23.2167	23.0001	23.2415	23.2083	23.3306	23.6511	23.5637	23.0252	23.567	23.2214	23.1757	-0.407023	-0.319418	-1.35864	-0.200586	-0.36001	0.226916	1.76454	1.34539	-1.23856	1.36101	-0.297229	-0.516395
RP2	Identified	NA	NA	NA	NA	NA	NA	NA	NA	NA	NA	NA	NA	NA	NA	NA	NA	NA	NA	NA	NA	NA	NA	NA	NA
WDHD1	Identified	NA	NA	NA	22.9849	NA	NA	23.7707	23.6445	NA	NA	NA	NA	NA	NA	NA	NA	NA	NA	NA	NA	NA	NA	NA	NA
SLC25A12	Identified	NA	NA	NA	NA	NA	NA	NA	NA	NA	NA	NA	NA	NA	NA	NA	NA	NA	NA	NA	NA	NA	NA	NA	NA
F5	Identified	22.4111	22.3313	NA	23.3316	NA	21.5733	22.3016	22.2881	23.4403	22.2305	21.8376	NA	NA	NA	NA	NA	NA	NA	NA	NA	NA	NA	NA	NA
RNASEH2A	Identified	NA	NA	NA	NA	NA	NA	NA	NA	NA	NA	NA	NA	NA	NA	NA	NA	NA	NA	NA	NA	NA	NA	NA	NA
CDC123	Identified	NA	NA	NA	NA	NA	NA	NA	NA	NA	NA	NA	NA	NA	NA	NA	NA	NA	NA	NA	NA	NA	NA	NA	NA
EIF3J	Quantified	26.0827	25.7837	25.644	25.4425	25.7492	25.5783	24.7362	25.1986	25.1181	25.2351	25.1683	25.4692	1.78058	0.960088	0.576634	0.0238035	0.865282	0.396375	-1.91427	-0.645394	-0.866197	-0.545405	-0.728504	0.0970021
PSMD10	Quantified	NA	22.0189	22.3481	22.3086	22.0598	22.3822	21.9113	22.6314	21.8514	22.3225	21.7524	22.4788	-2.49317	-0.160704	0.594379	0.503951	-0.0668803	0.672609	-0.407605	1.24433	-0.544922	0.535652	-0.771985	0.894346
ZMPSTE24	Quantified	22.7063	22.5876	NA	NA	23.2357	23.4078	23.9173	23.2747	23.3155	22.9608	NA	23.2832	0.116522	0.017698	-1.05548	-1.53821	0.556996	0.700244	1.12415	0.589467	0.623407	0.328267	-2.0596	0.596544
IDH1	Quantified	25.0355	24.8387	24.9998	24.7165	24.9661	24.9829	24.5852	25.1196	24.8162	24.6123	24.9213	24.7621	1.0159	-0.143236	0.805297	-0.862621	0.607248	0.706209	-1.6361	1.51085	-0.275935	-1.4766	0.343458	-0.594469
ATRN	Quantified	23.5875	23.5224	24.148	24.5477	22.2713	21.9246	22.3999	21.5461	25.3101	23.6155	24.4282	22.7641	0.213509	0.157637	0.694703	1.0378	-0.916415	-1.21403	-0.806003	-1.53892	1.69232	0.237543	0.935189	-0.493331	1
ARL6IP5	Identified	NA	24.1082	NA	NA	NA	NA	24.2895	24.3447	NA	24.3747	24.0072	24.2483	NA	NA	NA	NA	NA	NA	NA	NA	NA	NA	NA	NA
DYSF	Identified	NA	NA	NA	NA	NA	NA	21.8269	NA	NA	NA	21.4535	NA	NA	NA	NA	NA	NA	NA	NA	NA	NA	NA	NA	NA
PIAS1;PIAS2	Identified	NA	NA	NA	NA	NA	NA	NA	NA	NA	NA	NA	NA	NA	NA	NA	NA	NA	NA	NA	NA	NA	NA	NA	NA
NOLC1	Identified	22.5434	NA	NA	NA	NA	NA	NA	NA	23.1985	NA	22.588	NA	NA	NA	NA	NA	NA	NA	NA	NA	NA	NA	NA	NA
BCAS2	Quantified	22.9779	21.7859	22.5959	22.237	23.2501	22.5358	22.9014	22.5045	22.4431	22.6192	22.1846	23.1764	0.885185	-1.91452	-0.0119624	-0.854832	1.52462	-0.153149	0.705728	-0.22661	-0.370872	0.0428106	-0.978035	1.35164
DCTN3	Identified	NA	23.8235	23.8078	NA	NA	24.1106	NA	NA	23.922	NA	NA	23.5678	NA	NA	NA	NA	NA	NA	NA	NA	NA	NA	NA	NA
DNAJC8	Quantified	24.4691	23.4551	23.5499	23.3217	23.0344	23.9278	23.4668	23.8998	22.5937	24.4743	23.6967	23.7837	1.54007	-0.342057	-0.166103	-0.589753	-1.12305	0.535255	-0.320488	0.483406	-1.94097	1.54962	0.106298	0.267763
ATP5H	Quantified	26.1413	26.0531	26.296	26.488	27.6771	27.2748	28.0092	27.1339	27.149	27.3104	26.9215	27.0162	-1.34021	-1.48527	-1.08564	-0.76981	1.18657	0.524727	1.73298	0.292893	0.317745	0.583344	-0.0565353	0.0992078	2
FLOT1	Quantified	25.8778	25.8532	25.6766	25.3978	25.7203	25.9605	25.6223	25.8952	25.4123	25.7725	25.7091	25.7204	0.9028	0.763743	-0.234826	-1.81191	0.011945	1.37052	-0.542354	1.00092	-1.72965	0.307458	-0.0514681	0.0128304
GLRX3	Quantified	24.6387	24.3858	24.2394	23.7794	23.9818	24.3689	24.1926	24.2492	24.1565	23.972	24.4102	24.4722	1.66511	0.616285	0.00892435	-1.8988	-1.05921	0.546	-0.18512	0.0495704	-0.334578	-1.0998	0.717237	0.974373
RSL1D1	Quantified	25.3223	24.7843	24.6321	24.3267	24.7404	24.8312	24.6609	24.9355	24.904	24.8211	24.2822	24.859	2.05373	0.094515	-0.459751	-1.57177	-0.0651691	0.265529	-0.354726	0.645362	0.530487	0.228792	-1.7338	0.366806
CLPX	Quantified	NA	NA	NA	NA	21.9758	21.9421	23.0349	21.5893	22.0161	22.3411	21.9319	21.4161	-0.218707	-2.61882	-0.624243	-0.430217	0.432527	0.399596	1.46883	0.0544402	0.471981	0.790055	0.389612	-0.115056
CIAO1	Identified	NA	21.4114	NA	NA	NA	21.5044	21.926	NA	NA	21.234	NA	NA	NA	NA	NA	NA	NA	NA	NA	NA	NA	NA	NA	NA
SNRPC	Identified	24.7035	22.5408	23.7511	NA	NA	NA	22.8521	23.5662	22.6061	23.5211	22.9057	NA	NA	NA	NA	NA	NA	NA	NA	NA	NA	NA	NA	NA
SRP72	Quantified	23.8341	23.5324	23.3955	23.3884	24.2356	23.7755	24.3662	23.6985	24.0294	23.8212	23.3641	23.8813	0.175577	-0.749327	-1.16927	-1.19097	1.40652	-0.00429708	1.80677	-0.240267	0.774337	0.136067	-1.26531	0.320174
MTA2	Quantified	22.4259	23.0304	NA	22.3099	22.931	NA	23.4794	22.8397	22.6536	23.0761	22.69	22.7436	-0.0820872	0.641518	-2.45511	-0.220924	0.522549	-1.41678	1.17887	0.413158	0.190494	0.696191	0.233987	0.298137
STK10	Identified	NA	NA	NA	NA	NA	NA	NA	NA	NA	NA	NA	NA	NA	NA	NA	NA	NA	NA	NA	NA	NA	NA	NA	NA
TOMM70A	Quantified	NA	NA	NA	NA	22.3296	22.6737	23.2536	22.6544	NA	22.4428	NA	NA	-0.0979387	-0.577315	-0.527885	-0.48822	0.693977	0.984979	1.47546	0.968695	-1.84889	0.789684	-0.143576	-1.22897
IPO13	Identified	NA	NA	NA	NA	NA	NA	NA	NA	NA	NA	NA	NA	NA	NA	NA	NA	NA	NA	NA	NA	NA	NA	NA	NA
UFL1	Quantified	22.0614	21.8042	22.0076	21.6634	23.1304	22.2826	24.5917	23.02	21.9085	22.8348	22.7886	22.1917	-0.565892	-0.880664	-0.631697	-1.05299	0.742551	-0.29516	2.53114	0.607414	-0.753074	0.380667	0.324111	-0.406405	2
KLHL18	Identified	NA	NA	NA	NA	NA	NA	NA	NA	NA	NA	NA	NA	NA	NA	NA	NA	NA	NA	NA	NA	NA	NA	NA	NA
PROSC	Quantified	23.5124	23.3303	23.5462	23.0222	22.8589	23.983	22.412	23.2363	NA	22.8487	23.0532	23.1918	0.779638	0.465868	0.837742	-0.0649721	-0.346338	1.59046	-1.11637	0.30388	-2.30146	-0.364013	-0.01154	0.227115
PRPF6	Quantified	23.0979	23.2087	23.1324	23.0299	23.7287	23.8878	24.217	23.8124	23.4386	23.7262	23.5114	23.6541	-1.19758	-0.8955	-1.10366	-1.38294	0.52248	0.956402	1.85399	0.750632	-0.268552	0.515682	-0.0701685	0.319212
ENDOD1	Quantified	22.7202	23.4751	24.1194	23.738	23.9451	23.6022	23.7257	23.4786	23.4516	23.5729	23.4677	24.2391	-2.3316	-0.392726	1.26227	0.282606	0.8146	-0.0662271	0.250954	-0.383521	-0.452959	-0.141481	-0.411524	1.5696
NOL6	Identified	NA	NA	NA	NA	NA	NA	NA	NA	NA	NA	NA	NA	NA	NA	NA	NA	NA	NA	NA	NA	NA	NA	NA	NA
GLS	Identified	NA	NA	NA	NA	NA	21.2339	22.5059	NA	NA	21.4852	NA	NA	NA	NA	NA	NA	NA	NA	NA	NA	NA	NA	NA	NA
HAUS5	Identified	NA	NA	NA	NA	NA	NA	NA	NA	NA	NA	NA	NA	NA	NA	NA	NA	NA	NA	NA	NA	NA	NA	NA	NA
USP19	Identified	NA	NA	NA	NA	NA	NA	NA	NA	NA	NA	NA	NA	NA	NA	NA	NA	NA	NA	NA	NA	NA	NA	NA	NA
HEXIM1	Identified	22.7005	NA	NA	NA	22.2679	22.7347	NA	22.0539	NA	22.0375	NA	21.6905	NA	NA	NA	NA	NA	NA	NA	NA	NA	NA	NA	NA
SCAF4	Identified	NA	21.0504	NA	NA	NA	NA	NA	20.3162	20.5971	20.4149	NA	19.8039	NA	NA	NA	NA	NA	NA	NA	NA	NA	NA	NA	NA
NDUFB6	Identified	22.4558	NA	NA	NA	22.4515	NA	23.7716	NA	NA	NA	NA	22.6089	NA	NA	NA	NA	NA	NA	NA	NA	NA	NA	NA	NA
UBE4B	Identified	20.2888	NA	NA	NA	NA	NA	21.1662	NA	NA	NA	NA	NA	NA	NA	NA	NA	NA	NA	NA	NA	NA	NA	NA	NA
NDUFB4	Identified	NA	NA	NA	NA	24.713	NA	24.8602	NA	24.0842	NA	NA	23.9515	NA	NA	NA	NA	NA	NA	NA	NA	NA	NA	NA	NA
NDUFB8	Identified	NA	NA	NA	NA	21.8434	NA	22.3247	NA	21.2771	NA	NA	21.1473	NA	NA	NA	NA	NA	NA	NA	NA	NA	NA	NA	NA
IGKV1-27	Identified	NA	NA	NA	NA	NA	NA	NA	NA	NA	NA	NA	NA	NA	NA	NA	NA	NA	NA	NA	NA	NA	NA	NA	NA
APTX	Identified	NA	NA	NA	NA	NA	NA	NA	NA	NA	NA	NA	NA	NA	NA	NA	NA	NA	NA	NA	NA	NA	NA	NA	NA
NDUFA7	Identified	NA	NA	NA	NA	NA	NA	NA	NA	NA	NA	NA	NA	NA	NA	NA	NA	NA	NA	NA	NA	NA	NA	NA	NA
RTN3	Quantified	24.2074	24.0648	24.1053	23.9525	24.6469	24.3401	24.7749	24.2349	23.9776	23.943	24.2367	24.6685	-0.190408	-0.68113	-0.54164	-1.06756	1.32198	0.266208	1.7628	-0.0957138	-0.981156	-1.1004	-0.0894311	1.39645
LETM1	Quantified	23.0733	22.4891	22.6022	21.7191	23.6287	23.7742	25.1101	23.5612	23.5015	23.5219	23.6007	23.3351	-0.305653	-1.01101	-0.874419	-1.94064	0.364932	0.540689	2.15353	0.283415	0.21144	0.236053	0.331166	0.0104908	2
ZRANB2	Identified	22.7746	NA	NA	NA	22.597	21.5698	NA	23.9257	NA	22.5005	23.2534	23.1902	NA	NA	NA	NA	NA	NA	NA	NA	NA	NA	NA	NA
KIF20A	Identified	NA	NA	NA	NA	20.6034	NA	21.2786	20.0004	NA	NA	NA	NA	NA	NA	NA	NA	NA	NA	NA	NA	NA	NA	NA	NA
KIF4A	Identified	21.1312	NA	NA	NA	21.5609	NA	22.235	20.8953	NA	21.0414	NA	21.0173	NA	NA	NA	NA	NA	NA	NA	NA	NA	NA	NA	NA
KAT7	Identified	NA	NA	NA	NA	NA	NA	NA	NA	NA	NA	NA	NA	NA	NA	NA	NA	NA	NA	NA	NA	NA	NA	NA	NA
CCNDBP1	Quantified	25.091	24.3878	NA	NA	24.246	24.4603	23.0367	24.1409	23.4278	24.0765	23.7533	23.6084	1.15914	0.656711	-2.05118	-1.90807	0.555388	0.708455	-0.308723	0.480287	-0.0293025	0.434248	0.203284	0.0997617
VAPB	Quantified	23.4072	23.2132	23.7319	23.7386	23.0941	24.1987	23.4893	23.8108	23.6063	24.1737	NA	24.1182	-0.087281	-0.325657	0.311736	0.319987	-0.471996	0.885367	0.0136925	0.408668	0.157347	0.854628	-2.85294	0.786447
SNAPIN	Identified	NA	NA	NA	NA	NA	22.1454	21.7679	NA	NA	21.4746	NA	22.0362	NA	NA	NA	NA	NA	NA	NA	NA	NA	NA	NA	NA
DDRGK1	Identified	NA	NA	NA	NA	NA	NA	NA	NA	NA	NA	NA	NA	NA	NA	NA	NA	NA	NA	NA	NA	NA	NA	NA	NA
NDUFC2	Identified	NA	NA	NA	NA	NA	NA	NA	NA	NA	NA	NA	NA	NA	NA	NA	NA	NA	NA	NA	NA	NA	NA	NA	NA
PGLS	Quantified	24.7412	23.7767	24.4601	NA	23.9979	24.7844	23.8117	24.1887	23.3693	24.216	24.069	24.0171	0.77188	-0.0159211	0.542327	-3.00114	0.164797	0.807187	0.0126734	0.320586	-0.348615	0.342928	0.222848	0.180448
SMC2	Quantified	23.6044	22.717	23.7532	22.3925	24.5475	24.4895	25.2277	24.5405	24.2107	24.1917	24.0059	24.0739	-0.474697	-1.59783	-0.286468	-2.00854	0.718748	0.645361	1.57959	0.70994	0.29252	0.268571	0.0333744	0.11943	2
ATG7	Quantified	22.5768	22.74	NA	22.4769	22.7379	22.8417	21.932	22.5827	21.9282	22.0632	22.2074	22.704	0.502837	0.832535	-2.39166	0.301071	0.828329	1.03799	-0.79985	0.514787	-0.807582	-0.534935	-0.243431	0.759903
LYPLA2	Quantified	24.0123	NA	23.0265	NA	24.807	22.7627	22.6691	NA	22.9578	22.0941	22.8116	22.3055	1.20418	-0.80974	0.403361	-1.01447	1.8497	0.189033	0.113072	-1.97505	0.347529	-0.35406	0.228767	-0.182313
IPO7	Quantified	25.9308	25.7852	25.6522	25.4681	25.3571	25.8279	25.3934	25.6786	24.7947	25.4953	25.2004	25.4713	1.37946	0.908282	0.477805	-0.117958	-0.47738	1.04647	-0.360014	0.563171	-2.29749	-0.0299695	-0.984465	-0.10791
ARIH2	Quantified	22.67	22.5117	NA	22.1301	22.2499	NA	22.4601	21.9087	22.2937	22.2922	22.477	21.8704	1.30908	0.874676	-2.39823	-0.172876	0.15615	-0.163779	0.733059	-0.780527	0.27625	0.272243	0.779451	-0.885499
SLU7	Identified	NA	NA	NA	NA	NA	NA	NA	NA	NA	NA	NA	NA	NA	NA	NA	NA	NA	NA	NA	NA	NA	NA	NA	NA
MOCS3	Identified	NA	NA	NA	NA	NA	NA	NA	NA	NA	NA	NA	NA	NA	NA	NA	NA	NA	NA	NA	NA	NA	NA	NA	NA
AHSA1	Quantified	24.7512	24.0574	24.6356	24.5436	24.6873	24.8015	25.0089	25.0131	24.4783	24.4064	24.12	24.6982	0.501138	-1.7999	0.117501	-0.187365	0.288962	0.667792	1.35576	1.36949	-0.403876	-0.642471	-1.59235	0.325307
IGKV3D-11	Quantified	25.7095	26.5283	26.5237	26.5342	25.7012	NA	25.298	NA	25.8765	25.3414	26.5094	26.4357	0.2213	0.685368	0.682778	0.688707	0.216547	-2.2262	-0.0119588	-1.89265	0.315929	0.0126426	0.674653	0.632885
APOM	Quantified	24.6641	24.5114	25.4443	25.9031	24.3697	24.7486	24.8598	23.6363	26.0405	24.6022	25.6108	24.2085	-0.302324	-0.513031	0.773888	1.40674	-0.708474	-0.185811	-0.0323344	-1.72	1.59623	-0.387665	1.00354	-0.930758
PSMG1	Quantified	22.8846	NA	22.4685	22.2686	22.9857	23.0665	23.1234	22.9505	22.3689	22.8688	22.5413	22.448	0.568604	-2.4446	-0.334332	-0.76807	0.787995	0.963327	1.08666	0.711504	-0.550363	0.534299	-0.17625	-0.378768
NSA2	Identified	NA	NA	NA	NA	NA	NA	NA	NA	NA	NA	NA	NA	NA	NA	NA	NA	NA	NA	NA	NA	NA	NA	NA	NA
SFT2D2	Identified	NA	NA	NA	NA	NA	NA	NA	NA	NA	NA	NA	NA	NA	NA	NA	NA	NA	NA	NA	NA	NA	NA	NA	NA
ACSL3	Quantified	23.2367	23.0405	23.028	23.186	22.9083	23.3307	23.3116	23.3645	23.0429	23.385	22.6345	23.231	0.430238	-0.457732	-0.514051	0.20088	-1.05615	0.855785	0.769192	1.0087	-0.44707	1.10114	-2.29521	0.404293
PCNT	Identified	NA	NA	NA	NA	NA	NA	NA	NA	NA	NA	NA	NA	NA	NA	NA	NA	NA	NA	NA	NA	NA	NA	NA	NA
ASMTL	Quantified	22.1825	NA	NA	NA	21.503	21.7793	22.7666	21.5715	21.9024	21.4729	21.8306	21.3496	0.899869	-1.95364	-0.99231	-1.44691	0.13304	0.444909	1.55897	0.210385	0.583776	0.0991651	0.502758	-0.040015
CDS2	Identified	NA	NA	NA	NA	NA	21.2171	21.1503	21.2383	NA	NA	NA	21.6836	NA	NA	NA	NA	NA	NA	NA	NA	NA	NA	NA	NA
SNAP29	Identified	NA	NA	NA	NA	NA	21.5902	NA	22.2417	NA	NA	NA	22.4752	NA	NA	NA	NA	NA	NA	NA	NA	NA	NA	NA	NA
OXSR1	Quantified	25.741	25.8434	25.2717	24.9038	25.1259	25.6375	24.6989	25.6084	24.7261	25.5478	25.098	25.2882	1.15213	1.41428	-0.0492128	-0.990933	-0.422245	0.887302	-1.51527	0.812626	-1.44556	0.657606	-0.493835	-0.00688284
IGHG1	Quantified	30.9331	31.6948	32.0189	32.4621	31.0587	30.5131	30.7489	30.9788	32.6268	31.6855	32.4108	31.8489	-0.898298	0.156642	0.605607	1.21941	-0.724415	-1.48011	-1.15349	-0.834985	1.4475	0.143724	1.14835	0.370058
HSPA4L	Quantified	22.9555	21.626	22.2589	22.0606	23.2627	23.6982	23.0897	23.581	22.0884	23.2233	22.0794	23.0899	0.296777	-1.63372	-0.714781	-1.00268	0.742867	1.37521	0.491599	1.205	-0.962406	0.685596	-0.975461	0.491998	2
PTBP3	Identified	NA	NA	NA	NA	NA	NA	NA	NA	NA	NA	NA	NA	NA	NA	NA	NA	NA	NA	NA	NA	NA	NA	NA	NA
LSM8	Quantified	23.5524	23.1968	22.8868	NA	23.6385	24.0239	22.6752	23.7514	23.3556	NA	23.2088	23.423	0.551602	0.250888	-0.0111801	-2.45886	0.624451	0.950347	-0.190153	0.719919	0.385155	-1.52548	0.261085	0.442222
AP2A1	Quantified	25.5091	25.3377	25.3064	24.835	25.354	25.3846	25.0914	25.5622	25.0472	25.364	25.414	25.6029	0.854961	0.0907678	-0.0491404	-2.15167	0.1635	0.299936	-1.0078	1.09203	-1.2052	0.208059	0.430806	1.27375
BAG2	Quantified	22.9345	22.6156	NA	22.7428	23.0754	23.0414	23.3538	22.7181	NA	22.9171	22.5987	23.0598	0.387256	0.00476697	-0.581614	0.15732	0.556303	0.515529	0.890277	0.127725	-2.94607	0.366427	-0.0155219	0.5376
BPNT1	Quantified	22.4252	22.0404	22.3553	21.9949	22.2823	21.8336	NA	22.1651	NA	21.6301	21.7171	NA	1.2159	0.45307	1.07743	0.363023	0.932582	0.0433039	-1.94901	0.700372	-0.945643	-0.360258	-0.187756	-1.34301
FADS2	Identified	NA	NA	NA	NA	21.1375	NA	23.3069	NA	NA	NA	NA	NA	NA	NA	NA	NA	NA	NA	NA	NA	NA	NA	NA	NA
CLPTM1	Identified	NA	NA	NA	NA	21.2104	NA	22.6975	NA	NA	NA	21.5077	NA	NA	NA	NA	NA	NA	NA	NA	NA	NA	NA	NA	NA
TOMM40	Quantified	NA	NA	23.3131	23.1103	24.3216	23.9599	25.3047	23.9341	23.8458	24.0142	23.2475	23.7312	-2.24305	-1.3378	-0.149582	-0.331824	0.756403	0.431426	1.63959	0.408265	0.328904	0.48022	-0.20853	0.225973	2
PEX11B	Identified	NA	NA	21.4377	NA	NA	21.2252	23.2604	NA	NA	NA	NA	NA	NA	NA	NA	NA	NA	NA	NA	NA	NA	NA	NA	NA
IGHD	Quantified	NA	24.0376	25.0474	25.9149	23.9536	23.4076	24.4106	NA	25.8136	24.5712	25.281	23.6748	-1.68295	0.0838685	0.61632	1.07368	0.0395786	-0.248314	0.280548	-2.18023	1.02026	0.365226	0.739454	-0.107432
ACTL6A	Identified	23.876	NA	NA	NA	NA	23.7791	24.1091	23.751	22.8876	NA	23.5806	NA	NA	NA	NA	NA	NA	NA	NA	NA	NA	NA	NA	NA
MT-CYB	Identified	NA	NA	NA	NA	21.7966	21.8804	22.9759	NA	NA	NA	22.1893	NA	NA	NA	NA	NA	NA	NA	NA	NA	NA	NA	NA	NA
CYB5A	Quantified	24.5356	24.9666	24.7846	24.8205	24.6042	25.0345	23.8491	23.22	23.9009	24.2513	23.9558	23.8284	0.394927	1.15813	0.835738	0.899297	0.516272	1.2783	-0.820841	-1.9348	-0.729016	-0.10867	-0.631885	-0.857452
LDHA	Quantified	29.0804	28.5997	28.8508	28.1334	26.9824	26.9188	26.4005	27.0427	26.6591	26.6224	26.889	27.6888	1.68246	1.17424	1.43973	0.681333	-0.535594	-0.602857	-1.15078	-0.471835	-0.877414	-0.916189	-0.634316	0.211229	3
ALDH1A1	Quantified	21.8742	21.6705	22.1786	NA	22.2881	21.5457	21.7164	23.0726	21.8738	21.7974	22.6406	22.746	-0.121137	-0.39574	0.289165	-2.42555	0.436805	-0.563971	-0.333867	1.4944	-0.121592	-0.224674	0.912027	1.05413
GLUD1;GLUD2	Quantified	24.1572	23.2809	23.316	23.8998	25.1183	24.6955	26.2956	24.2849	24.0988	24.097	24.0283	23.3777	-0.0750116	-1.10721	-1.06587	-0.378126	1.0572	0.559124	2.44408	0.0754686	-0.143792	-0.145874	-0.226759	-0.993231	2
DHFR	Quantified	23.2681	22.7254	24.1036	23.1153	24.2265	23.9828	25.8119	24.2097	23.5644	23.9622	24.1101	23.5765	-0.802463	-1.505	0.279006	-1.00026	0.438109	0.122619	2.49043	0.416386	-0.41893	0.0959563	0.287482	-0.403338
CYB5R3	Quantified	26.6695	26.4722	25.9232	26.1411	26.0967	26.0286	26.622	26.4471	26.0834	26.1306	26.0055	26.4772	1.57943	0.821923	-1.28577	-0.449127	-0.619585	-0.881121	1.39693	0.725547	-0.670524	-0.489311	-0.96961	0.841224
GSR	Quantified	25.2601	25.6825	25.5657	24.848	25.5931	25.4166	24.8652	24.9858	24.7203	25.1661	24.6658	25.3357	0.23895	1.43092	1.10147	-0.923948	1.17878	0.680667	-0.875302	-0.535045	-1.28444	-0.0261351	-1.43813	0.452214
MT-CO2	Quantified	26.447	26.2089	26.5488	26.7831	27.6806	27.1783	28.4065	27.1014	27.1059	27.1521	27.8021	26.9669	-1.08309	-1.4691	-0.918046	-0.538325	0.91676	0.102342	2.09355	-0.0222724	-0.0149745	0.0599174	1.1136	-0.240366	2
IGHV3-49	Identified	23.1766	NA	23.9396	NA	22.2933	NA	NA	NA	25.2849	23.5289	NA	22.3821	NA	NA	NA	NA	NA	NA	NA	NA	NA	NA	NA	NA
MT-CO3	Identified	NA	NA	NA	NA	21.1882	NA	21.8656	19.5196	21.4949	NA	NA	20.137	NA	NA	NA	NA	NA	NA	NA	NA	NA	NA	NA	NA
SOD1	Quantified	28.301	28.2429	28.5324	27.2851	27.7193	28.0888	27.4385	27.6162	26.7782	27.3962	27.5108	27.6122	1.18555	1.06901	1.64989	-0.852875	0.0183526	0.759826	-0.545036	-0.188512	-1.86992	-0.629818	-0.399931	-0.196544
CP	Identified	24.96	NA	26.1191	NA	25.2207	NA	NA	NA	NA	25.8042	NA	25.1937	NA	NA	NA	NA	NA	NA	NA	NA	NA	NA	NA	NA
F13A1	Quantified	21.6828	23.1567	23.7984	23.9688	21.6242	21.911	21.6814	22.2446	23.8335	22.3339	23.3834	22.8041	-1.12783	0.503317	1.21348	1.40206	-1.19268	-0.87529	-1.12944	-0.506088	1.2524	-0.407262	0.75419	0.113149
PNP	Quantified	28.7503	28.637	28.8481	28.2984	28.0479	28.4635	27.5971	28.0418	27.6326	28.0784	28.1046	28.2081	1.31809	1.03356	1.56395	0.182827	-0.446539	0.597479	-1.57912	-0.461985	-1.49007	-0.370027	-0.304001	-0.0441695
HPRT1	Quantified	25.5622	25.402	25.5316	25.0288	24.6963	24.9712	24.5413	24.9798	24.532	24.7579	25.0248	25.1398	1.55889	1.10328	1.47195	0.0420441	-0.903271	-0.121526	-1.34396	-0.0972772	-1.3706	-0.72824	0.0308834	0.357825
GOT2	Quantified	23.6296	23.2673	23.4468	23.8204	24.113	24.139	25.2965	24.3481	23.9044	24.6031	24.1582	23.9846	-0.796304	-1.46772	-1.13497	-0.442707	0.0996159	0.147808	2.29304	0.535287	-0.287045	1.00801	0.183319	-0.138338
PGK1	Quantified	29.3452	29.2027	29.3594	28.579	27.942	28.1701	27.1695	28.2803	27.5702	27.8102	27.7227	28.6242	1.42678	1.22942	1.44645	0.365953	-0.51592	-0.200117	-1.58533	-0.0475153	-1.03056	-0.698366	-0.81942	0.428617	3
AK1	Quantified	27.7484	27.5186	27.2808	26.7878	27.0433	27.3476	26.4054	27.4156	26.5772	26.9429	26.5973	27.2178	1.61157	1.06275	0.495	-0.682435	-0.072193	0.654582	-1.59581	0.816927	-1.18552	-0.312023	-1.13733	0.344484
F2	Quantified	25.9875	26.6119	26.5942	27.2659	25.7483	25.7933	25.9626	25.5596	27.2992	26.2235	27.0988	26.4157	-0.649614	0.383696	0.354418	1.466	-1.04544	-0.971082	-0.69077	-1.35783	1.52113	-0.259022	1.18946	0.0590524
COG4	Identified	NA	NA	NA	NA	NA	NA	NA	NA	NA	NA	NA	NA	NA	NA	NA	NA	NA	NA	NA	NA	NA	NA	NA	NA
HP	Quantified	30.0606	30.8802	30.871	31.5327	30.2811	29.8851	29.738	29.5855	31.7857	30.3	30.981	30.8468	-0.717194	0.454486	0.441296	1.38719	-0.402018	-0.968092	-1.17841	-1.39634	1.74887	-0.375008	0.598554	0.406665
HPR	Quantified	25.0562	26.3765	26.0388	26.5852	25.649	25.5806	25.3121	24.9823	26.804	25.8819	26.3677	25.4774	-1.31141	0.890185	0.327125	1.23822	-0.322945	-0.437034	-0.884636	-1.43457	1.60312	0.0655381	0.875477	-0.609068
F9	Quantified	22.0127	22.4488	22.2156	23.071	22.2248	21.8842	22.0482	22.0078	23.8152	22.4489	23.4129	22.5297	-0.813203	-0.100077	-0.481397	0.917348	-0.466381	-1.02322	-0.755049	-0.821245	2.13435	-0.0999122	1.47645	0.0323356
F10	Quantified	23.5221	24.2594	23.97	24.6697	23.9567	23.6902	24.2933	23.9008	24.8847	24.1428	24.6448	23.8533	-1.50336	0.264804	-0.429167	1.24868	-0.461105	-1.10016	0.346017	-0.595204	1.76426	-0.0147682	1.18905	-0.709048
PLG	Quantified	26.2534	26.5071	27.0374	27.7389	27.3459	26.623	27.9576	26.3619	27.8281	26.8382	27.8096	27.0657	-1.40103	-0.987869	-0.124574	1.01751	0.377694	-0.79927	1.37372	-1.22438	1.16287	-0.448814	1.13261	-0.0784756
F12	Quantified	23.1529	24.0673	24.073	24.4509	22.8326	22.6596	22.7092	23.1441	25.0975	23.8489	24.5874	23.9895	-0.702817	0.434907	0.442042	0.912186	-1.10134	-1.3166	-1.25481	-0.713763	1.71674	0.163212	1.08205	0.338194	1
ADA	Identified	NA	NA	NA	NA	NA	NA	NA	NA	NA	NA	NA	NA	NA	NA	NA	NA	NA	NA	NA	NA	NA	NA	NA	NA
MT-ATP6	Identified	NA	NA	23.3171	NA	24.3893	22.8788	23.9614	NA	NA	NA	NA	24.3947	NA	NA	NA	NA	NA	NA	NA	NA	NA	NA	NA	NA
CA1	Quantified	31.1606	30.9163	31.5762	30.2578	31.0977	31.5966	30.6251	31.5729	30.2506	31.2446	31.0186	31.1894	0.254255	-0.270222	1.14656	-1.68416	0.119218	1.19027	-0.895612	1.13939	-1.69964	0.434588	-0.0506051	0.315962
CA2	Quantified	30.205	29.9622	29.9333	29.1626	29.7961	29.7602	29.0575	30.1448	29.172	29.8859	29.6776	30.023	1.20521	0.587034	0.51325	-1.44897	0.163961	0.0727162	-1.71664	1.05187	-1.42515	0.392691	-0.137728	0.741764
LRRC20	Identified	NA	NA	NA	NA	NA	NA	NA	NA	NA	NA	NA	NA	NA	NA	NA	NA	NA	NA	NA	NA	NA	NA	NA	NA
SERPINC1	Quantified	27.5095	28.2062	28.4427	28.9004	27.8247	27.3145	27.4157	27.1136	29.3742	27.8975	28.599	27.7621	-0.755494	0.25581	0.599005	1.26331	-0.297944	-1.03858	-0.891674	-1.33024	1.95108	-0.192306	0.825893	-0.388857
SERPINA1	Quantified	25.9548	25.9776	26.0161	26.3412	25.0639	24.691	25.1789	24.7432	26.1015	25.4601	25.9752	25.3415	0.682964	0.723515	0.791848	1.36954	-0.900006	-1.56252	-0.695618	-1.46985	0.943619	-0.195997	0.719244	-0.406743	1
SERPINA3	Quantified	27.2741	28.0535	28.2858	28.6738	27.8894	27.3796	27.2266	27.1448	28.7664	27.3931	28.3233	27.8086	-1.00607	0.351667	0.75637	1.43236	0.0658965	-0.822187	-1.08872	-1.23127	1.59369	-0.798692	0.821792	-0.0748418
AGT	Quantified	26.117	26.5712	27.3718	27.4527	25.6032	25.9934	25.7669	25.5612	27.5992	26.3157	27.0882	26.4703	-0.513362	0.107548	1.20178	1.31239	-1.21567	-0.682296	-0.991859	-1.27314	1.51261	-0.24173	0.814173	-0.0304486	1
A2M	Quantified	29.0162	29.7053	29.9461	30.4673	28.9499	28.6526	28.6295	28.6169	30.7765	29.2919	30.2456	29.6459	-0.637203	0.279218	0.599598	1.29275	-0.72543	-1.12072	-1.15143	-1.16827	1.70394	-0.270536	0.997838	0.200237
C3	Quantified	29.1549	29.7337	30.0491	30.4937	29.0688	28.8049	28.7831	28.623	30.6087	29.2509	30.1759	29.5285	-0.537438	0.307793	0.768407	1.41775	-0.66322	-1.04862	-1.08049	-1.31431	1.58564	-0.397263	0.953661	0.00809519
C5	Quantified	26.0011	26.6231	26.7256	27.0542	25.8769	25.911	25.7774	25.8453	27.3186	26.1458	26.8466	26.2115	-0.681312	0.49477	0.688567	1.30999	-0.916204	-0.851631	-1.10441	-0.975864	1.80993	-0.407724	0.917393	-0.283506
CSTA	Identified	21.8323	24.2703	25.4174	NA	NA	21.3227	NA	NA	NA	NA	22.0068	NA	NA	NA	NA	NA	NA	NA	NA	NA	NA	NA	NA	NA
KNG1	Quantified	27.3998	27.9023	28.2086	28.7893	27.4543	27.0887	26.709	26.6088	29.1583	27.2457	28.1397	27.7365	-0.388693	0.25463	0.646745	1.39028	-0.318892	-0.787009	-1.27317	-1.40144	1.86272	-0.585993	0.558506	0.0423147
NRAS;HRAS	Identified	NA	NA	24.0319	23.5479	NA	NA	NA	23.6766	NA	23.9146	NA	NA	NA	NA	NA	NA	NA	NA	NA	NA	NA	NA	NA	NA
MBD1	Identified	NA	NA	NA	NA	20.84	21.3758	NA	20.217	NA	NA	NA	NA	NA	NA	NA	NA	NA	NA	NA	NA	NA	NA	NA	NA
KRAS	Identified	NA	NA	NA	NA	23.5869	NA	NA	NA	NA	NA	NA	23.2146	NA	NA	NA	NA	NA	NA	NA	NA	NA	NA	NA	NA
IGJ;JCHAIN	Quantified	26.6348	26.8324	27.5107	27.4881	26.3031	26.0724	25.8879	25.4495	28.0303	26.507	27.2159	26.6017	-0.102099	0.162119	1.06884	1.03855	-0.545416	-0.853828	-1.10046	-1.68649	1.76336	-0.272968	0.674667	-0.14628	1
	Identified	NA	NA	NA	NA	NA	NA	NA	NA	NA	NA	NA	NA	NA	NA	NA	NA	NA	NA	NA	NA	NA	NA	NA	NA
	Identified	NA	NA	NA	NA	NA	NA	NA	NA	NA	NA	NA	NA	NA	NA	NA	NA	NA	NA	NA	NA	NA	NA	NA	NA
IGKV1-5	Identified	NA	NA	NA	NA	NA	NA	NA	NA	NA	NA	NA	NA	NA	NA	NA	NA	NA	NA	NA	NA	NA	NA	NA	NA
	Quantified	24.9046	25.6253	25.8204	26.3674	25.0684	24.5602	24.725	24.6846	27.4322	25.1704	26.1177	26.0161	-0.744911	0.0986313	0.32701	0.967181	-0.553206	-1.14802	-0.955039	-1.00234	2.21345	-0.433758	0.674925	0.55607
IGKV3OR2-268;IGKV3-7;IGKV3D-7	Identified	NA	NA	NA	NA	NA	NA	NA	NA	NA	NA	NA	NA	NA	NA	NA	NA	NA	NA	NA	NA	NA	NA	NA	NA
	Identified	NA	NA	NA	NA	NA	NA	NA	NA	NA	NA	NA	NA	NA	NA	NA	NA	NA	NA	NA	NA	NA	NA	NA	NA
	Identified	NA	NA	NA	NA	22.4747	21.7948	NA	22.2735	23.7478	22.978	NA	23.3488	NA	NA	NA	NA	NA	NA	NA	NA	NA	NA	NA	NA
OSBP2	Quantified	22.7927	22.1721	NA	NA	22.4738	22.5289	21.7885	22.4717	NA	22.2062	NA	22.3867	1.05207	0.467196	-0.909446	-1.35438	0.75157	0.803507	0.10564	0.749608	-1.92471	0.499355	-0.909858	0.669448
	Identified	NA	NA	NA	NA	NA	NA	NA	NA	NA	NA	NA	NA	NA	NA	NA	NA	NA	NA	NA	NA	NA	NA	NA	NA
	Identified	NA	NA	NA	NA	24.5824	NA	NA	NA	25.8837	NA	NA	NA	NA	NA	NA	NA	NA	NA	NA	NA	NA	NA	NA	NA
	Identified	NA	NA	NA	NA	NA	NA	NA	NA	NA	NA	NA	NA	NA	NA	NA	NA	NA	NA	NA	NA	NA	NA	NA	NA
	Identified	NA	NA	NA	NA	NA	NA	NA	NA	NA	NA	NA	NA	NA	NA	NA	NA	NA	NA	NA	NA	NA	NA	NA	NA
	Identified	NA	22.6358	22.6637	NA	NA	NA	NA	NA	NA	NA	NA	22.7823	NA	NA	NA	NA	NA	NA	NA	NA	NA	NA	NA	NA
	Identified	NA	NA	NA	NA	NA	NA	NA	NA	NA	NA	NA	NA	NA	NA	NA	NA	NA	NA	NA	NA	NA	NA	NA	NA
IGHV3-21	Identified	NA	NA	NA	26.0538	NA	NA	NA	25.5552	26.026	NA	26.1135	25.75	NA	NA	NA	NA	NA	NA	NA	NA	NA	NA	NA	NA
	Identified	NA	NA	NA	NA	NA	NA	NA	NA	NA	NA	NA	NA	NA	NA	NA	NA	NA	NA	NA	NA	NA	NA	NA	NA
IGHV4-61	Identified	NA	NA	NA	NA	NA	NA	NA	NA	NA	NA	NA	NA	NA	NA	NA	NA	NA	NA	NA	NA	NA	NA	NA	NA
PIGR	Identified	NA	NA	NA	NA	NA	NA	NA	NA	NA	NA	NA	NA	NA	NA	NA	NA	NA	NA	NA	NA	NA	NA	NA	NA
SRGAP2;SRGAP2B;SRGAP2C	Identified	NA	NA	NA	NA	NA	NA	NA	21.518	NA	NA	NA	21.0445	NA	NA	NA	NA	NA	NA	NA	NA	NA	NA	NA	NA
HADH	Identified	NA	NA	NA	NA	NA	23.8001	25.249	24.2552	23.6625	23.7296	NA	NA	NA	NA	NA	NA	NA	NA	NA	NA	NA	NA	NA	NA
IGKC	Quantified	30.5847	31.5035	31.6372	32.5465	30.9715	30.5327	30.452	30.4063	32.4409	30.8952	31.9453	31.4304	-0.915166	0.296133	0.472449	1.67123	-0.405174	-0.983712	-1.0901	-1.15036	1.53209	-0.505804	0.878652	0.199765
IGHM	Quantified	30.8675	31.5389	31.936	32.3692	30.7551	30.7236	30.6662	30.4043	32.7504	31.227	31.9754	31.5614	-0.7097	0.188651	0.719972	1.29964	-0.860169	-0.902278	-0.97913	-1.32963	1.80979	-0.228715	0.772762	0.218795
HBZ	Quantified	28.8159	28.6041	27.1885	27.0809	27.3173	28.1616	25.7763	27.4577	26.9637	28.3486	26.62	27.1603	1.5409	1.30054	-0.305708	-0.427774	-0.159492	0.798467	-1.90813	-0.000213607	-0.560805	1.01064	-0.950732	-0.337699
HBD	Quantified	33.135	32.6864	32.5522	32.4072	32.5733	32.009	31.7268	31.8088	31.8814	31.471	32.2932	32.1911	1.91694	0.968847	0.685246	0.378805	0.729941	-0.462781	-1.05907	-0.885823	-0.73243	-1.59962	0.137842	-0.0778879
HBE1	Quantified	25.2703	25.4957	22.4725	24.3828	22.7709	24.049	NA	NA	23.7237	23.7261	23.7213	23.2677	1.20082	1.33816	-0.50378	0.660072	-0.322007	0.456719	-2.05221	-1.53401	0.258512	0.25997	0.257051	-0.0193063
SPTA1	Quantified	28.847	28.8221	28.8942	28.5317	28.748	28.954	28.1521	28.8156	28.3473	28.6943	28.6615	28.8505	0.642119	0.538431	0.839341	-0.674238	0.229049	1.08886	-2.25927	0.510953	-1.44433	0.00459026	-0.132453	0.656947
APOA1	Quantified	31.8777	31.9534	32.2557	32.4044	31.5584	31.2201	31.2998	31.1919	32.3949	31.4872	32.1296	31.5698	0.220328	0.388743	1.06083	1.39144	-0.489507	-1.24176	-1.06452	-1.30444	1.37038	-0.647936	0.780576	-0.464149
APOE	Quantified	28.9953	29.4608	28.8129	29.6625	28.3442	29.0305	29.1912	29.6387	29.5621	29.3806	28.9114	28.4505	-0.281491	0.769102	-0.6932	1.22424	-1.75107	-0.202207	0.160549	1.17066	0.997621	0.588023	-0.471025	-1.5112
APOA2	Quantified	32.8287	32.873	32.593	32.4602	32.2462	32.194	31.5484	31.5527	32.3489	31.8583	32.5262	31.8964	1.29885	1.39724	0.775287	0.480544	0.00530255	-0.110599	-1.54429	-1.53482	0.233331	-0.856248	0.626955	-0.771545
FGA	Quantified	30.5884	31.2962	31.0455	31.7619	29.7768	30.0989	29.795	31.2555	31.6176	30.8998	31.1037	30.2439	-0.296078	0.742203	0.37444	1.42537	-1.48679	-1.01429	-1.46002	0.682455	1.21369	0.160693	0.459879	-0.801544
EXOC5	Identified	NA	NA	NA	NA	NA	27.27	NA	27.6459	NA	NA	NA	NA	NA	NA	NA	NA	NA	NA	NA	NA	NA	NA	NA	NA
FGB	Quantified	30.1771	30.7968	30.6162	31.3916	29.8624	30.1575	29.8567	30.9743	31.636	30.6482	30.6475	30.1203	-0.695529	0.391281	0.0745443	1.43435	-1.24752	-0.729941	-1.25739	0.702419	1.86292	0.130641	0.129438	-0.795211
FGG	Quantified	31.0832	31.6196	31.5742	32.5705	30.5657	30.9835	30.659	31.8397	32.3388	31.5626	31.8004	31.0693	-0.623901	0.236467	0.163591	1.76154	-1.45402	-0.7838	-1.30434	0.589472	1.38998	0.14499	0.526305	-0.646284
SLC4A1	Quantified	30.9064	31.0075	30.9748	30.6613	30.541	30.9652	30.2449	30.8409	30.3611	30.4612	30.6388	30.7212	0.835938	1.23323	1.10467	-0.127356	-0.599888	1.06694	-1.76351	0.578347	-1.307	-0.913587	-0.215847	0.108063
CRP	Identified	NA	NA	NA	NA	NA	NA	NA	NA	NA	NA	NA	NA	NA	NA	NA	NA	NA	NA	NA	NA	NA	NA	NA	NA
APCS	Quantified	27.9801	28.3864	28.4662	28.829	27.6347	27.6087	28.1846	27.2401	28.9708	27.8403	28.7634	28.5024	-0.404217	0.340643	0.487047	1.15215	-1.03732	-1.08509	-0.0293	-1.76076	1.41215	-0.660494	1.03187	0.553321
C1QA	Identified	NA	25.4351	NA	26.4446	NA	NA	NA	NA	NA	NA	NA	NA	NA	NA	NA	NA	NA	NA	NA	NA	NA	NA	NA	NA
C1QC	Quantified	29.198	28.6736	28.43	28.9484	26.096	26.169	26.4469	25.6438	27.8736	26.5072	26.6652	27.0552	1.51504	1.09448	0.899094	1.31484	-0.972728	-0.914179	-0.691302	-1.33544	0.452846	-0.642924	-0.51625	-0.20349	3
C9	Quantified	25.7675	25.938	25.8453	26.669	25.3462	25.2814	25.6927	25.5913	26.3555	25.6102	26.3106	25.9439	-0.229712	0.181946	-0.0418231	1.9473	-1.24715	-1.40369	-0.410344	-0.65522	1.19025	-0.609552	1.08177	0.196224
APOH	Quantified	25.9417	27.0198	27.2662	27.7677	26.4049	25.7799	25.8463	25.9747	28.2475	26.6539	27.5999	27.1886	-1.03948	0.254734	0.550612	1.15257	-0.483454	-1.23373	-1.154	-0.999842	1.72856	-0.184485	0.951136	0.457379
LRG1	Quantified	23.8925	24.7852	24.7365	25.3878	23.7665	23.9807	23.4042	23.8509	25.7809	24.2142	25.413	24.6203	-0.784824	0.395566	0.331156	1.19227	-0.951377	-0.668175	-1.4304	-0.839751	1.71199	-0.359473	1.22556	0.177456
DDX42	Identified	21.4946	NA	NA	20.6512	NA	21.2192	NA	NA	NA	NA	NA	NA	NA	NA	NA	NA	NA	NA	NA	NA	NA	NA	NA	NA
FN1	Quantified	26.6371	27.2294	26.9889	27.8226	26.0176	26.2652	26.2172	26.9529	28.0768	26.8838	27.2262	26.5983	-0.43748	0.513253	0.127208	1.46542	-1.43199	-1.03459	-1.11164	0.0694622	1.87359	-0.0415424	0.508096	-0.499774
RBP4	Quantified	24.0152	24.5798	24.8135	25.32	23.8703	23.1744	23.4718	23.0168	26.0154	23.8523	24.6846	24.6436	-0.307697	0.328808	0.592244	1.16332	-0.471033	-1.25563	-0.920266	-1.4333	1.94725	-0.49131	0.446934	0.400683
AMBP	Quantified	24.2399	24.5571	24.8515	25.2928	23.1362	23.2669	23.1141	23.3291	25.8509	24.1938	24.827	24.6427	-0.039082	0.312795	0.639514	1.12919	-1.26379	-1.1188	-1.28827	-1.04973	1.74837	-0.0903084	0.612263	0.407841	1
ORM1	Quantified	29.0829	29.382	29.7444	30.4198	29.0135	28.0865	28.509	28.6601	30.9372	28.9832	30.2959	29.8093	-0.384379	-0.033234	0.392151	1.18513	-0.465835	-1.55412	-1.05816	-0.880801	1.79254	-0.501429	1.03969	0.468446
AHSG	Quantified	27.1868	27.7798	27.7991	29.3648	26.7445	27.0474	26.7357	27.5263	29.3237	27.8806	28.8967	27.9766	-0.729288	-0.0822714	-0.0611674	1.64723	-1.21194	-0.881387	-1.22149	-0.358864	1.60242	0.0277436	1.13654	0.132478
TFRC	Quantified	27.9931	27.6691	28.257	28.1763	28.8599	28.421	29.6616	28.709	28.5777	28.4968	28.8404	28.486	-1.03657	-1.68327	-0.509685	-0.670776	0.693929	-0.182363	2.29433	0.392524	0.130421	-0.0309501	0.654887	-0.0524713
TF	Quantified	32.6579	33.3837	33.656	34.0941	32.7194	32.2556	32.4188	32.1287	34.3018	32.7722	33.6592	33.3731	-0.635635	0.366219	0.742064	1.34682	-0.550694	-1.19084	-0.965655	-1.36607	1.63346	-0.477734	0.746472	0.351595
HPX	Quantified	28.8713	29.4787	29.8622	30.3184	28.9931	28.508	28.7631	28.4726	30.6237	29.2038	30.1919	29.4484	-0.724738	0.116494	0.647622	1.27939	-0.556082	-1.2279	-0.874671	-1.27692	1.70229	-0.264208	1.1042	0.0745269
FTL	Quantified	25.8348	25.6361	26.4419	25.5285	23.9593	23.7131	24.8061	23.6093	23.4651	24.3069	24.7538	24.9445	1.11997	0.914916	1.74676	0.803794	-0.816319	-1.07041	0.0579455	-1.17761	-1.32646	-0.457419	0.00402197	0.20081	3
FTH1	Quantified	27.5027	26.5988	27.0204	26.7549	26.345	25.6063	26.8559	25.3465	25.8812	25.7158	26.1525	26.1262	1.83562	0.426064	1.08356	0.669604	0.0303233	-1.12155	0.827048	-1.52656	-0.692755	-0.950798	-0.269814	-0.310749
TOR1AIP1	Identified	NA	NA	NA	NA	NA	NA	NA	NA	NA	NA	NA	NA	NA	NA	NA	NA	NA	NA	NA	NA	NA	NA	NA	NA
MT-ND1	Identified	NA	NA	NA	NA	21.2654	NA	22.5393	NA	NA	NA	21.5935	NA	NA	NA	NA	NA	NA	NA	NA	NA	NA	NA	NA	NA
MT-ND5	Identified	NA	NA	NA	NA	NA	NA	NA	NA	NA	NA	NA	NA	NA	NA	NA	NA	NA	NA	NA	NA	NA	NA	NA	NA
MT-ATP8	Identified	NA	NA	NA	NA	NA	NA	NA	NA	NA	NA	NA	NA	NA	NA	NA	NA	NA	NA	NA	NA	NA	NA	NA	NA
F11	Identified	NA	NA	NA	22.401	NA	NA	NA	NA	23.1501	NA	NA	NA	NA	NA	NA	NA	NA	NA	NA	NA	NA	NA	NA	NA
C4BPA	Quantified	25.8628	26.3575	26.6795	27.121	25.6092	25.3977	25.9977	25.4017	27.3487	26.1363	26.948	26.1401	-0.58961	0.163718	0.65393	1.32619	-0.975819	-1.29779	-0.384206	-1.29174	1.67297	-0.173173	1.06284	-0.167313
VTN	Quantified	29.2842	29.6674	29.6278	30.291	30.1599	29.8266	30.8571	29.3757	30.357	29.9867	30.1177	29.4492	-1.35748	-0.535008	-0.620052	0.803358	0.522012	-0.193345	2.01847	-1.16117	0.945028	0.150287	0.431386	-1.00349
CAT	Quantified	29.8187	29.6627	30.0006	28.9929	29.7146	29.9593	29.3277	29.2063	29.1525	29.4055	29.5406	29.339	0.948528	0.469001	1.50751	-1.58914	0.62874	1.38066	-0.560272	-0.933417	-1.09887	-0.321151	0.0939473	-0.525536
FUCA1	Quantified	NA	NA	23.137	NA	NA	NA	NA	21.4651	22.032	22.0684	22.8115	22.5119	-1.03956	-0.693241	1.38205	-2.08144	-0.459954	-0.386798	-0.0749521	0.142308	0.562688	0.589685	1.14071	0.918503
ALDOA	Quantified	29.4647	29.2571	29.6743	28.9238	28.6888	28.5791	27.882	28.6085	28.1521	28.3741	28.4644	28.8115	1.37809	0.98327	1.77663	0.349408	-0.0974952	-0.306094	-1.63168	-0.250025	-1.11803	-0.695939	-0.52408	0.135949
CSTB	Quantified	26.9107	27.0989	25.725	26.0918	26.6618	27.0457	25.3236	26.4178	26.5059	26.632	26.2355	26.2538	0.952522	1.30954	-1.29663	-0.600858	0.480408	1.2087	-2.05809	0.0175168	0.18475	0.423893	-0.32821	-0.29355
ANXA1	Quantified	25.184	23.94	24.0103	25.4499	26.7618	24.9255	26.0843	25.1117	26.1689	24.9857	25.3515	25.4054	-0.119451	-1.64234	-1.55624	0.206112	1.81208	-0.435953	0.982686	-0.207998	1.08626	-0.362244	0.0855671	0.151524
APOB	Quantified	27.6944	28.17	28.3449	28.6718	27.5896	27.4058	27.4945	27.4112	28.8303	27.7223	28.3568	27.9497	-0.556309	0.403317	0.756278	1.41579	-0.76766	-1.13868	-0.959628	-1.12773	1.73562	-0.500028	0.780257	-0.0412265
SOD2	Quantified	24.3284	24.2576	24.754	24.1045	24.2281	23.9102	25.0679	25.1708	23.691	24.3983	24.8418	24.539	-0.249168	-0.405922	0.692938	-0.744942	-0.471233	-1.17492	1.3878	1.61566	-1.66011	-0.0944013	0.887259	0.217047
LCAT	Identified	22.8513	23.2366	NA	23.7556	21.8878	22.5807	22.7911	NA	23.6837	NA	NA	23.792	NA	NA	NA	NA	NA	NA	NA	NA	NA	NA	NA	NA
OAT	Quantified	26.5188	26.7401	26.7869	27.2539	27.7452	27.3718	28.5911	27.4892	27.2736	27.5064	27.7315	27.2954	-1.53724	-1.13217	-1.04642	-0.19181	0.707416	0.0240114	2.25581	0.238981	-0.155759	0.270468	0.682414	-0.1157
TK1	Identified	NA	NA	NA	NA	20.0363	NA	21.8223	20.02	NA	NA	NA	NA	NA	NA	NA	NA	NA	NA	NA	NA	NA	NA	NA	NA
HRG	Quantified	26.7758	27.577	27.4665	27.8012	26.3579	26.1927	26.2849	25.7404	28.1516	26.6893	28.0315	27.2247	-0.313172	0.695919	0.556678	0.978268	-0.839484	-1.04752	-0.931502	-1.61717	1.41954	-0.422172	1.26839	0.252219	1
	Identified	NA	NA	NA	NA	NA	NA	NA	NA	NA	NA	NA	NA	NA	NA	NA	NA	NA	NA	NA	NA	NA	NA	NA	NA
A1BG	Quantified	27.2584	28.0982	28.1663	28.7378	27.0277	26.7475	26.8066	27.4966	28.9691	27.8312	28.6894	27.8257	-0.719437	0.386889	0.476609	1.22949	-1.02342	-1.39252	-1.31468	-0.405654	1.53414	0.0350583	1.16572	0.0278016
PLS3	Identified	NA	NA	NA	NA	NA	NA	NA	NA	NA	NA	NA	NA	NA	NA	NA	NA	NA	NA	NA	NA	NA	NA	NA	NA
VWF	Quantified	22.5612	22.9973	22.6913	23.3972	21.8053	21.4974	21.805	21.3134	23.5095	22.2191	22.2428	22.3686	0.27564	0.895655	0.460603	1.46415	-0.799068	-1.23682	-0.799515	-1.4985	1.62394	-0.210707	-0.177122	0.00174126	1
TUBB4A	Identified	NA	NA	NA	NA	NA	NA	NA	NA	NA	NA	NA	NA	NA	NA	NA	NA	NA	NA	NA	NA	NA	NA	NA	NA
GAPDH	Quantified	31.5801	31.2646	31.4056	30.9664	30.8702	30.9408	30.2762	30.9384	30.8803	30.6147	30.6088	31.1984	1.69761	0.831067	1.21839	0.0119016	-0.252255	-0.0584124	-1.88374	-0.0649545	-0.224491	-0.954132	-0.970071	0.649084
ASL	Quantified	23.1065	NA	23.1104	23.9205	22.0811	23.2768	22.9132	23.1263	24.0948	22.405	22.5833	22.7629	0.264071	-1.74922	0.269785	1.45421	-1.23503	0.513106	-0.0184599	0.292995	1.70904	-0.761486	-0.500805	-0.2382
	Identified	NA	NA	NA	NA	NA	NA	NA	NA	NA	NA	NA	NA	NA	NA	NA	NA	NA	NA	NA	NA	NA	NA	NA	NA
HSPB1	Quantified	25.8423	26.0831	25.5352	25.375	26.4667	25.8947	25.7913	24.6125	25.6811	25.6528	25.1307	24.1946	0.511145	0.895057	0.0215216	-0.233759	1.50671	0.594679	0.429817	-1.44945	0.25423	0.209028	-0.623262	-2.11572
TYMS	Quantified	NA	NA	NA	NA	23.6206	22.6686	24.4112	22.6478	21.907	23.2399	22.4704	21.9755	-1.48692	-0.33573	-1.00995	-1.39381	1.15331	0.363092	1.80947	0.345834	-0.269017	0.837326	0.19856	-0.212168	2
RPN1	Quantified	26.5024	26.3726	26.1749	26.466	26.8557	26.7856	27.3489	26.5625	26.5909	26.8843	26.8002	26.4292	-0.471603	-0.892794	-1.53443	-0.589735	0.674629	0.447158	2.27509	-0.276729	-0.184406	0.767374	0.494667	-0.709216
RPN2	Quantified	25.1427	25.1764	25.272	25.1311	25.8149	25.8058	25.8388	25.0461	25.4229	25.1745	25.309	25.2775	-0.777287	-0.660785	-0.33059	-0.817142	1.54522	1.51371	1.62779	-1.11074	0.191057	-0.667231	-0.202699	-0.311312
AKR1C3;AKR1C1	Identified	NA	NA	NA	NA	NA	NA	NA	NA	NA	NA	NA	NA	NA	NA	NA	NA	NA	NA	NA	NA	NA	NA	NA	NA
GNAI2	Quantified	24.1945	24.2493	23.8925	NA	24.454	23.67	24.3289	24.516	NA	24.298	23.695	24.7195	0.414588	0.44919	0.223836	-1.99202	0.578488	0.0832712	0.499461	0.617644	-2.19967	0.479967	0.0990425	0.746208
SLC4A2	Identified	NA	NA	NA	NA	NA	NA	NA	NA	20.5641	NA	NA	21.3395	NA	NA	NA	NA	NA	NA	NA	NA	NA	NA	NA	NA
GYPC;CNTNAP2	Quantified	25.0298	25.4946	25.1116	24.5953	24.8489	25.116	24.5534	24.4991	24.6403	24.528	25.014	25.3616	0.383863	1.75181	0.624553	-0.894838	-0.148672	0.63765	-1.01822	-1.17794	-0.76258	-1.09303	0.337253	1.36015
ATP1A1	Quantified	25.1153	24.7866	25.1592	25.1417	25.8796	25.2966	25.5768	25.533	25.7856	25.3733	25.4457	25.5423	-0.880949	-1.94924	-0.738261	-0.795044	1.60331	-0.291674	0.619172	0.476875	1.2979	-0.042312	0.193122	0.507102
ARG1	Quantified	24.6171	25.3843	24.2023	24.7012	24.1453	24.4054	22.7849	23.7032	23.8073	24.8423	23.5751	24.1242	0.626691	1.75512	0.0165752	0.750341	-0.0672905	0.31531	-2.06834	-0.717513	-0.564385	0.957912	-0.906028	-0.0983958
S100A8	Identified	NA	NA	22.0665	24.6364	NA	NA	NA	NA	19.8632	NA	NA	20.2056	NA	NA	NA	NA	NA	NA	NA	NA	NA	NA	NA	NA
SLC25A5	Quantified	23.7173	23.5737	23.585	24.3034	26.3032	25.6424	26.9349	25.4642	24.9931	24.767	25.7691	23.7387	-1.03478	-1.16053	-1.15065	-0.521706	1.22904	0.650485	1.78206	0.494473	0.0821068	-0.115867	0.761432	-1.01606	2
SERPINA5	Identified	NA	22.9797	22.4641	22.8016	21.7216	21.8142	22.0176	NA	23.5972	NA	NA	22.7712	NA	NA	NA	NA	NA	NA	NA	NA	NA	NA	NA	NA
SERPING1	Quantified	28.1891	28.9121	29.2153	29.5462	28.0915	28.1456	28.0111	27.6419	29.6439	28.4897	28.9929	28.7882	-0.700003	0.425047	0.896706	1.4116	-0.851802	-0.767616	-0.976957	-1.55145	1.56371	-0.232232	0.550735	0.232268
F13B	Quantified	NA	22.4032	23.5012	23.6595	22.137	22.4674	21.6263	21.5189	24.061	22.3249	23.4525	23.0461	-1.22432	-0.278146	0.971839	1.15206	-0.581168	-0.205003	-1.16253	-1.28483	1.60916	-0.367218	0.916413	0.453734
C1QB	Quantified	27.8051	27.4878	26.7923	27.1911	24.515	25.6012	25.0764	24.7903	25.8931	25.7208	25.2211	25.2889	1.684	1.39618	0.765305	1.12709	-1.30038	-0.315103	-0.791136	-1.05064	-0.0503823	-0.20663	-0.659867	-0.59843	3
EIF2S1	Quantified	26.652	26.4336	26.428	26.2969	26.6464	26.6136	26.217	26.8353	26.496	26.5376	26.4572	26.6218	0.783114	-0.50897	-0.541991	-1.31767	0.749867	0.555931	-1.79026	1.86772	-0.139672	0.106264	-0.36916	0.60483
HMGN2;HMGN3	Identified	NA	NA	NA	NA	NA	NA	NA	NA	NA	NA	NA	NA	NA	NA	NA	NA	NA	NA	NA	NA	NA	NA	NA	NA
RPLP1	Identified	NA	NA	NA	NA	26.0181	NA	25.8752	NA	26.2933	26.0781	NA	26.3485	NA	NA	NA	NA	NA	NA	NA	NA	NA	NA	NA	NA
RPLP2	Quantified	26.5863	26.1219	26.3997	25.2765	27.0681	26.137	26.4966	26.1752	26.7992	25.5522	25.9041	26.7696	0.596374	-0.290037	0.240217	-1.90364	1.51596	-0.261304	0.425082	-0.188358	1.00267	-1.37747	-0.7057	0.946208
RPLP0;RPLP0P6	Quantified	26.7234	26.6871	26.5098	26.7558	27.1095	26.409	26.9763	26.4753	26.838	26.7634	26.7409	26.5894	0.0421888	-0.136375	-1.00973	0.201969	1.94363	-1.5062	1.28768	-1.17956	0.606537	0.239488	0.128232	-0.617874
SSB	Quantified	25.5217	25.3293	25.3837	25.1569	25.2312	25.2657	25.6508	25.2367	25.1899	25.1981	25.3364	24.9589	1.31033	0.230355	0.535591	-0.737468	-0.320344	-0.126895	2.03525	-0.28935	-0.552103	-0.506101	0.27022	-1.84948
SERPINA7	Quantified	24.135	24.6558	24.6381	25.6868	23.5126	23.4311	23.341	23.3877	25.646	24.2047	25.0164	24.7337	-0.274202	0.344756	0.323677	1.56999	-1.01392	-1.11073	-1.21785	-1.16228	1.52148	-0.191362	0.773198	0.43724	1
SERPIND1	Quantified	26.4912	27.2534	27.3377	27.9911	26.4117	26.0177	26.111	26.2094	28.1822	26.869	27.4971	26.9165	-0.620453	0.431728	0.548135	1.45005	-0.730235	-1.2741	-1.1453	-1.00953	1.71383	-0.0988896	0.768124	-0.0333604
ITGB1	Quantified	NA	NA	NA	NA	23.8849	23.4085	24.9056	24.1427	24.0327	23.6261	23.1645	23.5615	-1.40676	-1.39679	-1.36458	-0.994575	0.67448	0.35969	1.34882	0.844812	0.772122	0.503486	0.198496	0.460801	2
PRKCB	Identified	NA	NA	NA	NA	NA	NA	NA	NA	NA	NA	NA	NA	NA	NA	NA	NA	NA	NA	NA	NA	NA	NA	NA	NA
PITPNB	Quantified	23.7663	23.5285	24.0533	23.4425	23.2747	23.8576	22.8129	23.2624	22.7582	23.2391	23.5253	22.8513	0.965266	0.394239	1.65463	0.187772	-0.215297	1.1845	-1.3243	-0.244784	-1.45555	-0.30081	0.3865	-1.23216
CALB1	Identified	NA	NA	NA	NA	21.9137	NA	NA	NA	21.4618	NA	NA	NA	NA	NA	NA	NA	NA	NA	NA	NA	NA	NA	NA	NA
MYL1	Identified	NA	NA	NA	NA	NA	NA	NA	NA	NA	NA	NA	NA	NA	NA	NA	NA	NA	NA	NA	NA	NA	NA	NA	NA
UROD	Quantified	26.3176	25.9151	26.3316	25.7912	25.2342	26.0262	25.1455	26.0708	24.9779	26.294	25.6595	25.8687	1.10676	0.241537	1.13676	-0.024771	-1.22196	0.480336	-1.41249	0.57635	-1.77275	1.05603	-0.307739	0.141935
IGKV4-1	Quantified	26.9977	28.1063	28.9437	28.0446	27.5502	26.2393	26.7153	26.0731	29.4955	26.969	28.7006	28.8508	-0.639738	0.336927	1.07466	0.282606	-0.152993	-1.30785	-0.888495	-1.4542	1.56078	-0.665028	0.860468	0.992849
CDK1;CDC2	Quantified	22.7016	22.8339	22.0929	NA	24.1852	NA	26.0752	23.1052	22.3895	24.2571	23.7962	22.1282	-0.0750389	0.00387427	-0.438372	-1.76438	0.810401	-1.39371	1.93843	0.165839	-0.261317	0.853325	0.578242	-0.417304
ATP5B	Quantified	27.1541	26.819	26.9322	27.1273	28.0537	27.7567	28.7654	27.7049	27.6293	27.7457	27.7537	27.6088	-0.813659	-1.4428	-1.23016	-0.86399	0.875066	0.31741	2.21097	0.220268	0.0783428	0.296911	0.311792	0.0398495	2
C2	Quantified	23.3188	25.2734	24.8575	25.2855	22.7427	23.8428	23.0633	23.0966	25.3073	23.5082	24.8837	24.0479	-0.806538	1.20548	0.777402	1.21798	-1.39955	-0.267154	-1.0695	-1.03528	1.2404	-0.611554	0.804367	-0.0560591
S100A9	Identified	NA	NA	NA	NA	NA	NA	NA	NA	NA	NA	NA	NA	NA	NA	NA	NA	NA	NA	NA	NA	NA	NA	NA	NA
S100A6	Quantified	30.5302	30.1794	29.8428	29.9835	30.6845	30.6724	29.7704	30.4611	30.0419	30.2508	30.2016	30.1913	0.977804	-0.180948	-1.29258	-0.828102	1.48766	1.44745	-1.53188	0.749614	-0.634986	0.0549355	-0.107444	-0.141527
NFYC	Identified	NA	NA	NA	NA	NA	NA	NA	NA	NA	NA	NA	NA	NA	NA	NA	NA	NA	NA	NA	NA	NA	NA	NA	NA
APOA4	Quantified	27.8633	28.2954	28.5243	28.7964	27.6927	27.3629	27.3375	27.4132	28.8294	27.8625	28.3137	27.7547	-0.26211	0.543728	0.970494	1.47786	-0.580198	-1.19512	-1.24245	-1.10124	1.53929	-0.263433	0.577724	-0.464546
EIF4E	Quantified	24.9733	25.1214	24.7146	24.4484	24.9422	25.192	24.5718	24.4485	24.3634	24.1674	24.752	24.408	0.912407	1.36589	0.120358	-0.694378	0.817268	1.58182	-0.316685	-0.694185	-0.954612	-1.55466	0.234996	-0.818211
ENO1	Quantified	29.4189	29.3115	29.385	28.5834	28.2401	28.5737	27.511	28.3497	28.0625	28.1231	28.021	28.5675	1.51637	1.33671	1.45956	0.118885	-0.455267	0.102693	-1.67463	-0.271914	-0.752292	-0.6509	-0.821625	0.0924034	3
PYGL	Identified	NA	NA	NA	NA	NA	NA	NA	NA	NA	NA	NA	NA	NA	NA	NA	NA	NA	NA	NA	NA	NA	NA	NA	NA
NPM1	Quantified	29.5005	29.2969	29.262	29.1359	29.5175	29.3132	29.0885	29.8834	29.0409	29.5252	29.2233	29.7477	0.468655	-0.309864	-0.443279	-0.925239	0.533709	-0.247406	-1.1067	1.93276	-1.28844	0.563059	-0.591079	1.41383
EPHX1	Quantified	22.7402	22.3406	21.9112	22.3382	23.2429	22.6493	23.0908	22.9742	22.8171	22.3745	21.2959	22.9946	0.318264	-0.404032	-1.18035	-0.408455	1.2271	0.154011	0.952142	0.741406	0.457406	-0.34288	-2.29286	0.778242
DBI	Quantified	24.0266	23.9617	24.473	24.0678	24.0325	23.7689	23.6279	24.443	23.9124	24.0624	23.9042	23.273	0.197066	-0.00325096	1.57642	0.324341	0.215286	-0.598985	-1.03464	1.48378	-0.155602	0.307834	-0.181082	-2.13116
CENPB	Quantified	NA	NA	NA	NA	23.3189	23.1549	23.2207	23.0038	NA	NA	NA	NA	0.524123	-0.241076	-0.883247	-0.906435	1.32919	1.19456	1.24855	1.07054	-0.329272	-1.06416	-1.11057	-0.832204	2
P4HB	Quantified	27.2869	26.8651	26.9606	26.8132	27.4961	27.1806	27.6978	27.5619	27.2516	27.3825	27.0852	27.1463	0.216106	-1.31336	-0.96728	-1.50159	0.974641	-0.169309	1.70617	1.21315	0.0880356	0.562821	-0.515481	-0.2939
H1F0	Quantified	29.8078	29.5885	29.9163	29.3504	30.3827	30.432	29.4215	30.6663	29.5757	29.9564	29.6956	30.7856	-0.321689	-0.770746	-0.099549	-1.25819	0.855413	0.956428	-1.11256	1.43609	-0.796879	-0.0173228	-0.551352	1.68036
IGHV3OR16-12	Identified	NA	NA	NA	NA	NA	NA	NA	NA	NA	NA	NA	NA	NA	NA	NA	NA	NA	NA	NA	NA	NA	NA	NA	NA
LIPA	Identified	NA	NA	NA	NA	NA	NA	22.9357	NA	21.8205	NA	NA	NA	NA	NA	NA	NA	NA	NA	NA	NA	NA	NA	NA	NA
ANXA2;ANXA2P2	Quantified	23.7877	23.7953	24.5447	24.5554	25.5722	24.7696	25.3822	24.7038	24.8079	24.6823	25.0684	24.615	-1.70579	-1.69134	-0.275311	-0.255113	1.66636	0.149707	1.30722	0.025392	0.222127	-0.0152115	0.714326	-0.142373
C8A	Quantified	24.065	25.0245	24.8473	25.5001	23.775	23.8291	23.8624	23.6937	25.7818	24.5702	24.9006	24.5486	-0.667342	0.700173	0.447657	1.37812	-1.08055	-1.00352	-0.956053	-1.19649	1.77962	0.0527759	0.523689	0.021921	1
C8G	Quantified	23.9965	24.7197	24.8039	25.195	23.6795	23.4979	23.5534	24.1294	25.3165	24.6797	25.1111	24.3674	-0.656049	0.461999	0.592127	1.19683	-1.14604	-1.42677	-1.3409	-0.450591	1.38466	0.400206	1.06713	-0.0825991
CAPN1	Quantified	26.1588	25.6927	25.7723	25.8369	25.9594	26.1237	25.5874	26.0558	25.75	26.0217	26.1129	25.7073	1.3247	-1.04497	-0.640202	-0.311716	0.311028	1.14602	-1.58055	0.801163	-0.75396	0.627628	1.09154	-0.970692
TUBB	Quantified	27.4402	27.2645	26.597	27.5918	28.5012	28.5932	29.7525	27.7481	27.8952	28.8102	28.4324	27.4305	-0.665969	-0.87312	-1.6605	-0.487114	0.585594	0.694129	2.06164	-0.302712	-0.129178	0.950143	0.504499	-0.677409	2
CA3	Quantified	24.9998	25.1632	25.9064	23.9781	23.4243	25.3846	23.6593	24.9663	NA	24.895	24.2413	24.1871	0.513259	0.627085	1.14484	-0.198466	-0.584298	0.781353	-0.420615	0.489922	-2.72535	0.440302	-0.0151183	-0.0529176
HEXB	Quantified	22.9741	NA	23.6167	24.4098	24.7806	24.3237	25.1299	24.2199	24.2547	24.5305	24.538	24.5306	-1.07428	-2.66083	-0.43675	0.350038	0.717967	0.264632	1.06454	0.161624	0.196147	0.469792	0.477215	0.46991
CTSL	Quantified	NA	NA	NA	NA	22.8307	22.9324	22.8888	23.5345	23.1618	22.4903	NA	22.9022	-1.85171	-0.789664	-0.391418	-0.510438	0.614098	0.700817	0.663604	1.21422	0.896482	0.323775	-1.54487	0.675098	2
PFN1	Quantified	27.5787	27.3985	27.6598	27.6518	27.9366	27.548	27.8358	27.1156	27.7976	27.4304	27.4419	27.3173	0.0823865	-0.684852	0.428056	0.393768	1.60672	-0.0483511	1.17731	-1.89002	1.01487	-0.549178	-0.500115	-1.03059
BPGM	Quantified	27.1515	26.9811	26.9834	26.6803	26.7223	27.0511	25.7387	26.5657	26.2374	26.4114	26.6748	26.5231	1.28485	0.85391	0.859688	0.0933042	0.199616	1.03102	-2.28778	-0.196448	-1.02652	-0.586699	0.0793691	-0.304316
SMARCA4	Quantified	NA	NA	25.1269	NA	24.5556	NA	25.2604	24.5721	25.1121	25.1425	24.3926	24.491	-1.27961	-1.20724	0.80977	-1.39251	0.538165	-1.47586	0.87325	0.546019	0.802733	0.817181	0.460655	0.507448
APRT	Quantified	26.3	25.9903	26.0505	25.9226	26.4502	26.6378	26.1285	26.1897	25.8638	26.198	26.0052	26.2656	0.592784	-0.786013	-0.517919	-1.08766	1.26159	2.09699	-0.170979	0.101694	-1.34914	0.138849	-0.719864	0.439676
EPRS	Quantified	25.277	24.8064	24.5399	24.4267	24.7348	25.1142	25.0723	24.9871	24.3981	25.0449	24.5261	24.1987	1.51051	0.134087	-0.645206	-0.976319	-0.0750757	1.03433	0.911739	0.662697	-1.06003	0.83181	-0.685529	-1.64301
CTSB	Quantified	23.017	22.2863	23.6836	23.3472	23.0694	23.1298	22.5429	23.0253	23.0101	23.1503	23.5069	23.6778	-0.249619	-2.01074	1.35711	0.546322	-0.123298	0.0222791	-1.39241	-0.229561	-0.266127	0.0716733	0.93123	1.34314
HSP90AA1	Quantified	28.6237	28.4939	28.4801	28.0255	27.8772	28.2245	28.1686	28.4154	27.9247	28.1007	28.2361	28.6549	1.34668	0.854152	0.801772	-0.922875	-1.48576	-0.167842	-0.38012	0.556444	-1.30558	-0.637732	-0.124037	1.4649
UQCRH;UQCRHL	Identified	NA	NA	NA	NA	NA	NA	NA	NA	NA	NA	21.0646	20.9743	NA	NA	NA	NA	NA	NA	NA	NA	NA	NA	NA	NA
LYN	Identified	NA	NA	NA	NA	NA	NA	22.0884	20.9296	NA	NA	NA	NA	NA	NA	NA	NA	NA	NA	NA	NA	NA	NA	NA	NA
FH	Quantified	25.7616	25.8761	25.8312	25.402	26.4381	26.4345	26.8284	25.7629	25.9764	26.3273	26.0392	26.2363	-0.805694	-0.512373	-0.627418	-1.72657	0.926959	0.917722	1.92669	-0.802383	-0.255604	0.643158	-0.0946699	0.410184
ANXA6	Identified	NA	NA	NA	NA	NA	NA	NA	NA	NA	NA	NA	NA	NA	NA	NA	NA	NA	NA	NA	NA	NA	NA	NA	NA
SERPINA6	Quantified	25.3801	25.7693	25.9694	26.5471	25.0855	25.1835	25.0102	25.0548	26.3145	25.5925	26.0626	25.5059	-0.471324	0.283992	0.67228	1.79345	-1.04291	-0.852771	-1.18915	-1.10252	1.34211	-0.0591536	0.853173	-0.227175
ATG4A	Identified	NA	NA	NA	NA	NA	NA	NA	NA	NA	NA	NA	NA	NA	NA	NA	NA	NA	NA	NA	NA	NA	NA	NA	NA
GUSB	Quantified	NA	21.7064	21.8811	21.3646	21.8568	21.6386	21.9778	21.1302	21.394	NA	21.464	21.5579	-1.61275	0.573323	1.19077	-0.634144	1.10494	0.333787	1.53231	-1.46222	-0.530073	-0.26186	-0.282791	0.0487028
HSP90AB1	Quantified	26.1614	25.933	25.8748	25.923	26.3008	26.3665	27.161	26.1917	26.3497	26.414	26.2539	25.7704	-0.174339	-0.800228	-0.959719	-0.827537	0.20777	0.38764	2.56482	-0.0912	0.341678	0.517811	0.0791596	-1.24586
SRPR	Quantified	NA	NA	NA	NA	23.3013	22.9361	24.1894	22.9775	22.224	23.057	22.5627	NA	-1.19504	-1.03117	-1.43893	-0.786726	0.943523	0.681711	1.58015	0.71141	0.171227	0.768355	0.414045	-0.818566	2
ASNS	Quantified	19.9513	NA	NA	NA	20.1115	20.3379	24.9889	21.4063	19.8263	NA	21.2163	19.0908	-0.615778	0.248365	-0.0372921	-0.570274	-0.508543	-0.356903	2.75796	0.35862	-0.699532	0.384104	0.231394	-1.19212
HMBS	Quantified	26.0727	25.7088	25.726	25.5657	24.6496	25.0678	24.3225	25.3604	24.7973	25.2726	25.7525	25.1334	1.52317	0.818818	0.852225	0.541914	-1.23142	-0.421994	-1.86456	0.144429	-0.945446	-0.0255687	0.903377	-0.294939
LPA	Quantified	23.5981	24.0336	23.898	24.4796	NA	22.9773	23.2108	23.2272	24.593	23.3365	24.0248	23.712	0.0500529	0.599306	0.428253	1.16175	-2.45719	-0.73277	-0.43836	-0.417658	1.30468	-0.27988	0.588148	0.193672
PDHA1	Quantified	23.2238	23.1207	22.8582	23.3853	24.21	24.0372	24.934	24.3773	24.4228	24.2732	24.1593	24.8563	-1.11958	-1.27051	-1.65503	-0.882931	0.324891	0.0717464	1.3853	0.569921	0.63654	0.417456	0.250649	1.27154	2
CD14	Quantified	NA	NA	21.2708	22.8745	NA	NA	21.3803	NA	21.6974	21.4061	22.7027	21.7764	-1.15208	-0.11692	-0.200089	1.8908	-1.23573	-1.05663	-0.0573366	-0.530085	0.356023	-0.0237362	1.66676	0.459019
CYC1	Identified	NA	NA	23.7447	NA	24.172	NA	NA	NA	NA	NA	24.0822	24.5354	NA	NA	NA	NA	NA	NA	NA	NA	NA	NA	NA	NA
SNRPB2	Quantified	24.0798	NA	23.2571	23.2751	23.5629	23.8124	24.6493	24.4192	23.1529	23.9823	23.3272	23.7129	0.602735	-2.74135	-0.274637	-0.255419	0.0515036	0.31764	1.21016	0.964716	-0.385776	0.498817	-0.199896	0.211501
IVD	Identified	NA	NA	NA	22.5801	24.3636	NA	24.4377	NA	NA	NA	24.5215	NA	NA	NA	NA	NA	NA	NA	NA	NA	NA	NA	NA	NA
CFH	Quantified	25.8307	26.6012	27.0034	27.5569	25.9139	25.6367	25.6583	25.4227	27.9492	26.0933	27.0932	26.5179	-0.744557	0.197312	0.688976	1.36568	-0.642898	-0.981757	-0.955316	-1.24334	1.84519	-0.423538	0.798755	0.0954876
SNRNP70	Quantified	24.3	24.1238	24.1476	23.6597	23.9732	24.3392	24.399	24.2973	23.8778	24.2481	23.9386	24.2396	0.769524	-0.0219577	0.0849131	-2.10618	-0.698353	0.945608	1.21442	0.757278	-1.12651	0.536699	-0.85365	0.498213
VIM	Quantified	22.8586	23.3656	25.1764	24.2197	23.297	23.2799	22.9685	23.0951	23.3097	22.6081	24.7005	24.252	-0.920539	-0.286104	1.97968	0.782599	-0.371958	-0.393278	-0.783	-0.624583	-0.356089	-1.23397	1.38425	0.822984
SERPINF2	Quantified	26.5345	27.0549	27.2757	27.7844	26.2996	26.1068	26.3539	26.2919	27.7963	26.774	27.3329	26.6258	-0.541608	0.344515	0.720554	1.5868	-0.941636	-1.26997	-0.849112	-0.954698	1.60712	-0.133686	0.817939	-0.386211
GNAI3	Quantified	22.5612	NA	22.5917	NA	22.7452	22.3934	22.5896	22.5922	22.7328	22.7517	22.7352	21.7261	0.421079	-1.80841	0.462743	-2.1388	0.672657	0.19172	0.459964	0.463461	0.655778	0.681532	0.658973	-0.720702
ANXA5	Quantified	23.5586	24.403	25.5684	25.0337	23.8487	25.2952	25.2514	24.7388	23.7495	25.1291	25.6232	25.5129	-1.67989	-0.545765	1.01947	0.301324	-1.29024	0.652456	0.593735	-0.0948224	-1.42349	0.429397	1.09298	0.944843
SNRPA	Quantified	24.0327	24.2522	24.0347	23.7078	23.5568	24.1827	23.1001	23.6506	24.0657	24.1715	23.8034	24.3882	0.332665	0.938543	0.338231	-0.564313	-0.980975	0.746646	-2.24188	-0.722033	0.423742	0.715783	-0.300317	1.31391
ENO2	Quantified	25.9317	25.8531	25.8033	24.849	24.4839	23.9597	23.1325	24.1305	23.6498	24.4972	22.6429	23.739	1.44085	1.36744	1.3209	0.429347	0.0882942	-0.401411	-1.17416	-0.241884	-0.690952	0.100759	-1.63161	-0.607563	3
HBQ1	Quantified	25.1661	25.5955	24.7861	24.5982	26.0515	26.1338	25.1683	26.0298	26.1105	25.6082	25.7679	26.1562	-0.786447	-0.00405286	-1.47891	-1.82143	0.827008	0.977062	-0.78247	0.787513	0.934444	0.0192305	0.310281	1.01777
GSTP1	Quantified	27.1589	27.3889	27.7754	27.1079	26.5246	27.03	26.5777	27.2388	26.7548	27.2246	27.2531	27.1289	0.178197	0.839657	1.95092	0.0313782	-1.64609	-0.192562	-1.49328	0.407894	-0.984033	0.36709	0.449079	0.0917486
WDR36	Identified	NA	NA	NA	NA	NA	NA	NA	NA	NA	NA	NA	NA	NA	NA	NA	NA	NA	NA	NA	NA	NA	NA	NA	NA
LGALS1	Identified	NA	NA	22.6596	21.9222	NA	22.367	21.2626	NA	NA	NA	22.4672	21.6223	NA	NA	NA	NA	NA	NA	NA	NA	NA	NA	NA	NA
QDPR	Quantified	25.2571	24.6117	24.681	23.8254	24.774	26.0878	25.0408	24.6831	24.6779	25.3586	25.9569	24.338	0.489838	-0.510407	-0.403045	-1.72908	-0.25891	1.77738	0.154674	-0.399723	-0.407789	0.647159	1.57448	-0.934585
HMGB1;HMGB1P1	Quantified	27.7877	27.4153	27.1161	26.7813	27.6508	27.4695	26.2868	27.7491	27.1922	27.3386	26.6047	27.7595	1.07485	0.312547	-0.299862	-0.985295	0.794537	0.423464	-1.9976	0.995793	-0.144256	0.155488	-1.34685	1.01719
GSTM1;GSTM4	Identified	NA	NA	NA	NA	NA	NA	NA	NA	NA	NA	NA	NA	NA	NA	NA	NA	NA	NA	NA	NA	NA	NA	NA	NA
CLTB	Quantified	23.9148	23.3344	23.815	23.0325	23.4537	23.6693	22.7148	23.0803	23.5154	23.0524	23.441	23.3593	1.57057	-0.0880724	1.28536	-0.951022	0.252945	0.868847	-1.85907	-0.814424	0.429276	-0.89399	0.216538	-0.016962
ANXA4	Quantified	24.1678	24.2776	24.3907	24.7408	25.0288	25.1051	25.5725	24.5822	24.8079	24.9746	25.0863	25.162	-1.59339	-1.32711	-1.05267	-0.203439	0.49521	0.680182	1.81394	-0.588327	-0.0407668	0.363542	0.634602	0.818223
CNP	Quantified	24.45	24.7999	24.2972	24.6534	24.5659	25.6231	25.2671	25.4623	24.1892	25.1969	24.5088	24.7737	-0.782787	-0.0337381	-1.11008	-0.347391	-0.534765	1.72902	0.966664	1.38476	-1.34135	0.816486	-0.657064	-0.0897694
HMOX1	Quantified	24.184	24.0731	24.4244	24.0993	23.6718	NA	22.878	23.9814	23.4418	NA	23.4822	24.3687	0.663811	0.553749	0.90244	0.579799	0.155494	-2.67982	-0.632459	0.46272	-0.0728751	-0.74727	-0.0327234	0.847134
DLD	Quantified	24.2188	23.9223	24.2686	24.5125	24.8957	24.7438	25.8824	25.2074	24.8934	24.9095	24.9787	24.8564	-1.08694	-1.66744	-0.989569	-0.512098	0.237961	-0.0594287	2.16936	0.848164	0.233524	0.264972	0.400387	0.161111
SNRPA1	Quantified	24.6686	NA	NA	21.6917	23.5973	23.5563	23.7955	23.833	24.124	24.0264	23.5431	NA	1.18087	-1.34947	-1.97974	-0.9146	0.426759	0.397864	0.566279	0.592647	0.797511	0.728806	0.388601	-0.835527
ILK	Quantified	NA	20.8498	NA	NA	21.8256	NA	22.2093	21.5548	21.3948	21.5082	21.5034	20.7956	-1.20545	-0.574047	-1.50606	-1.14798	1.06273	0.327866	1.70643	0.608603	0.340119	0.530368	0.522403	-0.664991	2
COX6C	Identified	NA	NA	NA	24.8159	25.9666	NA	26.5007	24.2869	25.1318	25.6586	25.7646	NA	NA	NA	NA	NA	NA	NA	NA	NA	NA	NA	NA	NA
PARP1	Quantified	24.8087	24.6406	24.7227	24.3399	24.8702	24.8191	24.7248	25.2867	24.4472	24.6687	24.5399	25.0484	0.255863	-0.39951	-0.0796368	-1.57255	0.49576	0.29669	-0.0711074	2.12008	-1.15394	-0.290219	-0.792391	1.19096
LTA4H	Quantified	24.8528	24.652	25.0793	24.5994	24.5744	24.7112	24.0521	24.6431	24.3189	24.482	24.4637	25.0474	0.795822	0.100409	1.58047	-0.0818211	-0.168284	0.305424	-1.97772	0.0694145	-1.05337	-0.488586	-0.551902	1.47015
ALDOC	Quantified	27.6174	27.2538	27.4788	26.5846	25.5105	25.2445	24.9436	26.0261	25.0766	25.2579	25.7229	26.3129	1.59572	1.21689	1.4514	0.519727	-0.599351	-0.876582	-1.18999	-0.0622387	-1.05147	-0.862617	-0.37808	0.236585	3
C4B	Identified	NA	NA	NA	NA	NA	NA	NA	NA	NA	NA	NA	NA	NA	NA	NA	NA	NA	NA	NA	NA	NA	NA	NA	NA
H2AFV;H2AFZ	Quantified	27.9966	28.4787	27.7017	28.1541	30.4972	28.605	25.7233	27.8451	28.4298	25.1339	NA	25.7394	0.36218	0.52756	0.261039	0.416205	1.21998	0.570893	-0.417625	0.310223	0.510794	-0.61982	-2.72934	-0.41209
SLFN14	Quantified	22.6277	22.354	23.0757	21.7775	22.4712	22.7521	NA	22.8074	22.1141	22.326	22.309	23.0073	0.416466	-0.218694	1.45592	-1.55634	0.0532776	0.705069	-1.60433	0.833372	-0.775258	-0.283578	-0.323095	1.29718
U2AF1	Quantified	24.4502	NA	24.8558	NA	25.022	24.6101	25.215	24.8398	NA	24.8849	24.9852	25.1822	0.304558	-1.26691	0.521602	-2.01795	0.610536	0.390137	0.713804	0.513011	-1.59308	0.537183	0.590844	0.696261
	Identified	28.1389	NA	NA	NA	28.6815	NA	29.1979	28.7884	31.6943	NA	NA	NA	NA	NA	NA	NA	NA	NA	NA	NA	NA	NA	NA	NA
CALM2;CALM3	Quantified	28.4385	28.402	28.3133	27.5223	27.8524	28.3928	27.5828	27.9798	26.9215	28.0684	27.9789	27.9028	1.10718	1.02515	0.825536	-0.953744	-0.211213	1.00441	-0.817583	0.0754582	-2.30523	0.27469	0.0732507	-0.0979085
BTAF1	Identified	NA	NA	NA	NA	NA	NA	NA	NA	NA	NA	NA	NA	NA	NA	NA	NA	NA	NA	NA	NA	NA	NA	NA	NA
	Identified	NA	NA	NA	NA	NA	NA	NA	NA	NA	NA	NA	NA	NA	NA	NA	NA	NA	NA	NA	NA	NA	NA	NA	NA
TROVE2	Quantified	24.9012	24.3207	24.2708	24.1246	24.5458	24.6412	24.3398	24.5801	25.0188	24.6098	24.4468	24.4308	1.48797	-0.773043	-0.967297	-1.53711	0.103644	0.475366	-0.698718	0.237178	1.94582	0.352707	-0.282122	-0.344391
COX8A	Identified	NA	NA	NA	NA	NA	NA	NA	NA	NA	NA	NA	NA	NA	NA	NA	NA	NA	NA	NA	NA	NA	NA	NA	NA
ARAF	Identified	NA	NA	NA	NA	NA	NA	NA	NA	NA	NA	NA	NA	NA	NA	NA	NA	NA	NA	NA	NA	NA	NA	NA	NA
HIST1H1E	Quantified	28.1776	27.6258	28.0256	27.4302	27.9375	27.6424	26.5215	27.7163	NA	27.5818	27.5573	28.0306	0.555994	0.263823	0.475507	0.160249	0.428847	0.272588	-0.320937	0.311751	-3.094	0.240491	0.227528	0.478158
DLAT	Quantified	23.5272	23.4117	23.4991	23.833	24.1072	23.9877	25.078	23.9703	23.6099	24.1564	24.244	23.6766	-0.870817	-1.12357	-0.932266	-0.201606	0.398515	0.13708	2.52328	0.0988885	-0.689878	0.506209	0.698005	-0.543846
TXN	Quantified	29.5948	29.0831	28.8869	28.0569	28.4305	29.0906	27.5113	28.0305	28.0052	28.0341	28.5269	28.6528	1.84712	0.990121	0.661398	-0.728603	-0.103011	1.00254	-1.6425	-0.772877	-0.815285	-0.766803	0.058576	0.269323
COX5B	Identified	NA	NA	NA	24.4224	NA	23.5035	27.2724	26.0234	NA	NA	NA	NA	NA	NA	NA	NA	NA	NA	NA	NA	NA	NA	NA	NA
CTSA	Identified	NA	NA	NA	NA	22.2572	NA	23.0377	NA	22.2134	NA	NA	21.6109	NA	NA	NA	NA	NA	NA	NA	NA	NA	NA	NA	NA
DHCR24	Quantified	23.3115	23.2523	23.8906	NA	24.3472	NA	24.7911	23.7671	24.1882	23.1939	23.6904	23.3514	0.00884472	-0.0396776	0.484124	-1.79094	0.858842	-2.12932	1.22318	0.382763	0.728362	-0.0876056	0.319831	0.0415983
MGST1	Identified	NA	NA	NA	NA	NA	22.3867	23.1892	NA	NA	NA	NA	NA	NA	NA	NA	NA	NA	NA	NA	NA	NA	NA	NA	NA
C7	Quantified	23.6502	25.0364	25.7251	25.7094	23.9042	24.11	23.8624	23.5512	25.9304	23.9337	24.7943	24.7438	-1.07443	0.528692	1.32512	1.30703	-0.78072	-0.542722	-0.829025	-1.1889	1.56257	-0.746533	0.248661	0.190249
PRKAR1A	Identified	23.0803	22.7721	NA	NA	23.8627	22.7213	NA	23.003	22.2371	NA	22.5273	23.1847	NA	NA	NA	NA	NA	NA	NA	NA	NA	NA	NA	NA
KIT	Identified	NA	NA	NA	NA	NA	NA	NA	NA	NA	NA	NA	NA	NA	NA	NA	NA	NA	NA	NA	NA	NA	NA	NA	NA
UROS	Quantified	25.957	25.902	26.0415	25.5563	25.4217	26.179	25.4098	25.3281	25.3865	25.4357	25.4302	25.3722	1.10041	0.92173	1.37497	-0.201483	-0.639027	1.82173	-0.677673	-0.943123	-0.753262	-0.593357	-0.611261	-0.79966
ESD	Quantified	26.7695	27.1386	27.0005	26.7199	26.7767	27.2813	26.6483	27.2341	26.7806	27.1587	26.8646	26.893	-0.78123	0.922081	0.284599	-1.01037	-0.748138	1.5806	-1.34071	1.36277	-0.730209	1.01472	-0.342612	-0.211499
HSPD1	Quantified	28.114	27.9173	28.0986	28.1231	28.9706	28.5394	29.7339	28.7387	28.3499	28.6231	28.7278	28.4985	-0.85732	-1.25674	-0.888542	-0.838925	0.881936	0.00636883	2.43187	0.411076	-0.378391	0.176435	0.388954	-0.0767171
CLU	Quantified	27.2736	28.1725	28.2256	28.5797	27.7284	27.4309	27.7426	27.5055	28.9739	27.8336	28.5134	27.642	-1.32859	0.390082	0.491679	1.16875	-0.459094	-1.02784	-0.431937	-0.885231	1.92237	-0.25784	1.04199	-0.624344
HSPA5	Quantified	27.4374	27.0222	27.1364	27.1779	27.6408	27.3963	27.8292	27.4413	27.5457	27.3179	27.2688	27.4484	0.217917	-1.63417	-1.12462	-0.939714	1.12534	0.03474	1.96571	0.235598	0.701088	-0.314871	-0.533974	0.266951
HSPA8	Quantified	29.2047	28.8994	28.8672	28.506	28.3639	28.5443	27.9889	28.5794	28.5885	28.5543	28.5414	28.6593	2.00211	0.977653	0.86951	-0.342539	-0.819447	-0.214201	-2.07825	-0.0965355	-0.0657309	-0.180553	-0.223858	0.171839
ELOVL5	Identified	NA	NA	NA	NA	NA	NA	NA	NA	NA	NA	NA	NA	NA	NA	NA	NA	NA	NA	NA	NA	NA	NA	NA	NA
SLC2A1	Quantified	29.8972	29.6824	29.7641	29.4077	29.6685	29.645	29.0633	29.3074	28.9366	29.1109	29.2677	29.9445	1.24893	0.614268	0.85561	-0.197725	0.57324	0.503615	-1.21571	-0.494107	-1.59018	-1.07506	-0.611692	1.3888
SLC2A3;SLC2A14	Quantified	22.1881	22.2555	NA	22.022	21.394	NA	21.2783	20.9511	21.4904	21.4266	20.565	21.1914	1.48822	1.61495	-0.374191	1.1763	-0.00376195	-1.1336	-0.221182	-0.835979	0.177432	0.0576068	-1.56142	-0.384376
EPB41	Quantified	27.3949	27.3432	27.1622	26.7829	26.7641	27.6161	26.2853	26.9586	26.2828	26.9215	26.8485	27.0727	1.08801	0.960854	0.515412	-0.417793	-0.464208	1.63223	-1.6423	0.0143906	-1.64834	-0.0768643	-0.256432	0.295048
UMPS	Quantified	23.3352	23.6039	23.3711	24.467	23.6924	24.1843	24.8793	25.1315	23.231	24.4864	24.1331	24.2256	-1.16944	-0.737022	-1.11179	0.652326	-0.594488	0.197346	1.31604	1.72199	-1.33716	0.683559	0.114892	0.263751
PDHB	Identified	NA	NA	NA	NA	NA	NA	NA	NA	NA	NA	NA	NA	NA	NA	NA	NA	NA	NA	NA	NA	NA	NA	NA	NA
DBT	Quantified	20.8049	NA	NA	NA	20.8378	21.3978	21.7747	21.0586	NA	20.8048	21.3648	NA	-0.434748	2.14632	-0.447196	-1.39905	-0.378019	0.586416	1.23572	0.00224372	-1.23908	-0.435019	0.52974	-0.167318
PYGB	Quantified	22.7168	22.1272	22.7036	22.0039	23.3801	22.4544	22.4805	22.6813	22.4419	23.3828	22.7058	23.1486	0.0712581	-1.27318	0.0410104	-1.5542	1.58348	-0.527073	-0.467631	-0.00965386	-0.555643	1.5898	0.0461592	1.05567
MBL2	Quantified	22.0229	NA	NA	22.5338	NA	NA	20.9409	NA	23.215	21.2733	22.0047	21.5357	0.634092	-1.15553	-0.650353	1.27166	0.0120662	-0.817007	-0.716106	-1.03676	2.12177	-0.301363	0.611432	0.0261067
RALA	Identified	21.1304	NA	NA	NA	21.8454	NA	20.7516	21.972	NA	21.2665	NA	21.8212	NA	NA	NA	NA	NA	NA	NA	NA	NA	NA	NA	NA
SPTB	Quantified	28.4158	28.3933	28.3547	28.0027	28.3706	28.4642	27.6665	28.3883	27.8674	28.1184	27.9954	28.5268	0.736039	0.653977	0.513682	-0.768413	0.571371	0.91247	-1.99262	0.635915	-1.26102	-0.347007	-0.794656	1.14026
CUL2	Quantified	22.515	21.5728	21.9844	21.8683	22.2076	23.0133	21.6765	22.5905	22.0786	22.2509	22.0002	22.2426	0.864982	-1.47523	-0.452942	-0.741302	0.101504	2.10284	-1.21762	1.05256	-0.218766	0.209076	-0.413518	0.18841
LAMP1	Quantified	25.9185	26.2272	27.1019	26.9182	27.1852	26.5266	26.3876	26.5035	26.8187	26.3242	27.1529	26.7219	-1.81846	-1.04976	1.12789	0.670572	1.33524	-0.304484	-0.650452	-0.361975	0.422904	-0.80823	1.25479	0.181958
TOP1	Quantified	26.8115	26.7304	26.4896	26.0704	26.605	26.7623	25.9298	27.069	26.2866	26.6741	26.1584	27.179	0.636001	0.427689	-0.190628	-1.26709	0.105645	0.509627	-1.62817	1.2971	-0.711826	0.283162	-1.04121	1.5797
TOP2A	Quantified	21.6744	20.8671	21.7768	22.231	22.9426	23.5232	25.3988	23.9029	22.7474	24.1424	23.5297	22.3917	-1.00208	-1.64774	-0.920181	-0.556947	0.0121993	0.47661	1.97662	0.780237	-0.143912	0.971821	0.481767	-0.428383	2
G6PD	Quantified	27.1026	27.1005	27.3738	27.2011	27.721	27.7462	27.2971	27.4599	27.1372	27.2162	27.3084	27.4279	-1.09053	-1.10015	0.150252	-0.640085	1.73838	1.85341	-0.200799	0.543899	-0.93217	-0.570732	-0.14898	0.397512
UBL4A	Identified	22.4066	NA	NA	22.483	NA	NA	NA	NA	NA	NA	NA	NA	NA	NA	NA	NA	NA	NA	NA	NA	NA	NA	NA	NA
PC	Quantified	21.6509	NA	NA	NA	21.5009	21.852	22.3735	21.495	21.7626	21.4979	21.8705	21.0701	0.336447	-0.784532	-1.35684	-1.37491	-0.00391037	0.792681	1.97579	-0.0172835	0.589802	-0.0105348	0.834609	-0.98132
MTHFD1	Identified	NA	NA	NA	NA	NA	NA	NA	NA	NA	NA	NA	NA	NA	NA	NA	NA	NA	NA	NA	NA	NA	NA	NA	NA
IGF2R	Identified	NA	NA	NA	NA	NA	NA	21.2123	NA	NA	19.6342	19.7477	NA	NA	NA	NA	NA	NA	NA	NA	NA	NA	NA	NA	NA
ADH5	Quantified	24.956	25.0377	25.0277	24.797	24.9779	25.144	24.5722	24.8571	24.6061	25.0682	25.085	24.7412	0.263842	0.693711	0.640874	-0.572348	0.37884	1.25267	-1.75501	-0.256244	-1.57643	0.853932	0.942285	-0.866121
PRPS2	Identified	NA	NA	NA	NA	24.2221	NA	24.0571	23.3116	NA	NA	23.8132	NA	NA	NA	NA	NA	NA	NA	NA	NA	NA	NA	NA	NA
CAPNS1	Quantified	24.6313	24.3347	24.2567	23.6682	24.615	24.8162	23.9892	24.3815	24.4514	23.8707	23.5605	24.1608	1.02828	0.271995	0.0730503	-1.42731	0.986579	1.49962	-0.608876	0.391378	0.569424	-0.910969	-1.70193	-0.171238
OGFOD1	Identified	NA	NA	NA	NA	NA	NA	NA	NA	NA	NA	NA	NA	NA	NA	NA	NA	NA	NA	NA	NA	NA	NA	NA	NA
PCNA	Quantified	23.8375	22.6627	21.8271	23.3207	25.0195	24.0803	25.9421	23.8094	24.8223	24.6147	24.2975	23.483	-0.126547	-1.1968	-1.95794	-0.597318	0.950234	0.0946787	1.79073	-0.152132	0.770596	0.581474	0.292545	-0.449522	2
SLC25A6	Quantified	NA	NA	NA	24.3166	25.6891	26.0013	26.4963	26.1017	24.6477	25.9555	NA	24.6547	-1.16299	-1.15364	-1.3469	0.116689	0.737584	0.878818	1.10273	0.924199	0.266492	0.858099	-1.49072	0.269638	2
TPR	Quantified	24.2816	24.0038	24.1285	23.7635	24.2052	24.2492	23.6616	24.7183	23.8975	24.1953	24.0846	24.7367	0.370562	-0.479094	-0.097861	-1.21406	0.136864	0.271221	-1.52601	1.70602	-0.804245	0.106417	-0.232215	1.76241
CKB	Quantified	23.7809	22.004	22.5706	20.5745	24.067	22.7733	22.7284	23.3322	23.0134	22.6077	23.0106	23.168	1.09641	-0.894936	-0.259991	-2.49702	1.41711	-0.0327409	-0.0830892	0.593632	0.236282	-0.218427	0.233205	0.409562
PEPD	Quantified	25.2229	25.4091	25.4834	24.8622	24.977	24.8507	24.47	24.9131	24.6649	25.0407	25.2	25.0683	0.717202	1.35497	1.60964	-0.51832	-0.125202	-0.557856	-1.86175	-0.344143	-1.19435	0.0931919	0.63897	0.187648
XRCC6	Quantified	26.2534	26.1383	25.9762	26.0665	26.4071	26.2665	26.4705	26.4608	26.1459	26.4676	26.0844	26.5136	-0.0930046	-0.705203	-1.56719	-1.08683	0.72413	-0.0232125	1.0614	1.01016	-0.664694	1.04588	-0.991896	1.29047
XRCC5	Quantified	26.6235	26.1574	26.2433	26.1058	25.9053	26.3522	26.4858	26.9132	25.9385	26.6584	26.4454	26.9218	0.664313	-0.695963	-0.445265	-0.846686	-1.43162	-0.127527	0.262503	1.50966	-1.3348	0.766099	0.144382	1.53491
COX4I1	Quantified	24.0892	24.0903	24.3431	24.6966	25.3938	24.9343	26.2093	24.7801	25.0342	25.3058	24.7897	24.5547	-1.2767	-1.2748	-0.851648	-0.259809	0.907504	0.138141	2.27285	-0.119942	0.305485	0.760103	-0.103816	-0.497372	2
IFI30	Identified	NA	NA	NA	NA	NA	NA	NA	NA	NA	NA	NA	NA	NA	NA	NA	NA	NA	NA	NA	NA	NA	NA	NA	NA
TTN	Identified	NA	NA	NA	NA	NA	NA	20.9779	NA	NA	NA	NA	22.6589	NA	NA	NA	NA	NA	NA	NA	NA	NA	NA	NA	NA
LAMP2	Quantified	24.2914	24.5499	24.3535	NA	23.6497	24.7258	24.8897	24.3135	24.479	NA	NA	24.2875	0.4471	0.639938	0.493422	-0.936303	-0.0316961	0.77113	0.893434	0.463538	0.587039	-1.94388	-1.82788	0.44416
RNH1	Quantified	25.9678	26.1216	25.7343	25.4783	26.1766	26.1096	25.3475	25.8475	26.1342	25.9814	25.463	26.3382	0.237383	0.717004	-0.490862	-1.28899	0.888686	0.67963	-1.69691	-0.137802	0.756452	0.279754	-1.33689	1.39255
ITGA4	Quantified	22.1584	NA	22.3544	NA	23.0469	22.0045	23.5109	22.6516	22.8688	23.2378	NA	22.5359	-0.0338008	-1.64621	0.156296	-1.65582	0.82768	-0.182941	1.27754	0.444392	0.655016	1.01281	-1.18718	0.332206
EEF2	Quantified	26.4786	26.1567	26.3242	26.5461	27.2652	26.9598	27.3353	27.0889	27.1774	26.9082	26.7275	26.9905	-0.919689	-1.76235	-1.32383	-0.742899	1.13958	0.340173	1.3233	0.678167	0.909826	0.204972	-0.267866	0.420616
PDIA4	Quantified	23.6042	23.5393	23.5372	23.9406	24.334	23.4814	24.5346	23.5731	23.9508	23.3957	23.721	23.9455	-0.54148	-0.72431	-0.730315	0.406168	1.51422	-0.88755	2.07914	-0.629098	0.434839	-1.1288	-0.212577	0.419774
C6	Quantified	23.3221	24.2695	24.3455	24.8291	22.8869	23.1367	23.2747	23.3452	25.0878	23.8636	24.6704	24.455	-0.851834	0.418847	0.520791	1.16941	-1.43559	-1.10053	-0.915418	-0.8209	1.51645	-0.125513	0.956617	0.667662
ALAD	Quantified	26.7108	26.015	26.6543	26.0322	25.8264	26.197	25.4623	26.2704	25.6033	25.8141	26.2958	26.7	1.38347	-0.279081	1.24843	-0.237949	-0.729665	0.155841	-1.59972	0.33108	-1.26284	-0.758987	0.391782	1.35764
LCP1	Quantified	26.8454	26.2979	26.6089	26.314	26.7928	26.4564	26.0103	26.9233	26.6271	26.4426	26.5565	27.1489	0.834023	-0.921883	0.075611	-0.870129	0.665215	-0.413485	-1.84418	1.08386	0.134009	-0.457762	-0.0925932	1.80731
ETFA	Quantified	24.5808	24.4108	24.5671	25.1268	25.7582	25.3815	26.1374	25.4242	25.3713	25.042	24.9742	25.2239	-1.16546	-1.50383	-1.19271	-0.0789686	1.17733	0.427777	1.93192	0.512806	0.407476	-0.247841	-0.382767	0.114269	2
GYS1	Identified	NA	22.3849	NA	NA	NA	NA	22.5109	NA	NA	NA	NA	21.9048	NA	NA	NA	NA	NA	NA	NA	NA	NA	NA	NA	NA
TMED7-TICAM2;TMED7	Identified	NA	NA	NA	NA	22.7984	NA	23.1094	NA	22.5812	NA	NA	NA	NA	NA	NA	NA	NA	NA	NA	NA	NA	NA	NA	NA
PRKAR2A	Quantified	27.5115	NA	NA	30.9904	30.926	31.2212	30.7407	30.5588	30.9453	NA	30.6194	32.8438	-0.163494	-1.90586	-1.3386	0.59171	0.57772	0.641799	0.537495	0.498017	0.581913	-1.52589	0.511161	0.994042
GTF2F2	Identified	NA	NA	NA	NA	20.3176	NA	NA	NA	NA	20.9582	20.4363	NA	NA	NA	NA	NA	NA	NA	NA	NA	NA	NA	NA	NA
MTHFD2	Identified	NA	NA	20.3927	NA	22.9251	NA	23.8293	21.759	22.5021	21.7616	NA	21.5078	NA	NA	NA	NA	NA	NA	NA	NA	NA	NA	NA	NA
MIF	Identified	NA	NA	NA	NA	NA	NA	NA	NA	NA	NA	NA	NA	NA	NA	NA	NA	NA	NA	NA	NA	NA	NA	NA	NA
CD99	Identified	22.1417	22.3462	NA	22.3985	22.8381	NA	22.3924	22.135	NA	22.6152	22.3289	NA	NA	NA	NA	NA	NA	NA	NA	NA	NA	NA	NA	NA
FDPS	Quantified	26.2882	25.6494	25.7898	25.5208	26.2252	26.2551	26.0436	26.1742	25.7504	26.2626	26.008	25.6512	1.1386	-1.13438	-0.634804	-1.59227	0.914565	1.02085	0.268134	0.73299	-0.774935	1.04771	0.14159	-1.12804
AKR1A1	Quantified	23.7048	23.3953	23.2598	22.9598	23.6192	23.37	23.3342	22.8938	23.055	23.1825	22.9846	22.9173	1.77336	0.634174	0.135475	-0.968898	1.45816	0.540952	0.409036	-1.21175	-0.618368	-0.149099	-0.877585	-1.12545
PKM	Quantified	26.085	25.7316	25.0621	25.7313	25.5767	25.6052	24.8702	24.8408	25.5187	25.3643	24.705	24.8104	1.68075	0.899166	-0.581763	0.898422	0.556517	0.6194	-1.00622	-1.07118	0.428167	0.0865896	-1.37149	-1.13836
HSP90B1	Quantified	26.0972	25.794	25.821	25.7852	26.6796	26.2457	26.992	26.2254	26.2548	26.2152	26.1157	25.9946	-0.246133	-1.0957	-1.02012	-1.12037	1.38581	0.170072	2.26121	0.113078	0.195444	0.084433	-0.194155	-0.533562
SLC2A4	Identified	NA	NA	NA	NA	NA	NA	NA	NA	NA	NA	NA	NA	NA	NA	NA	NA	NA	NA	NA	NA	NA	NA	NA	NA
ZFP91;ZFP91-CNTF	Identified	NA	NA	NA	NA	NA	NA	NA	NA	NA	NA	NA	NA	NA	NA	NA	NA	NA	NA	NA	NA	NA	NA	NA	NA
HNRNPL	Quantified	24.9576	24.7538	24.8209	24.7222	24.8873	24.7228	25.1978	24.8803	25.2476	24.9174	24.7622	24.8803	0.359916	-0.828354	-0.437048	-1.01264	-0.050115	-1.009	1.76066	-0.0906045	2.05133	0.125866	-0.779136	-0.0908769
DARS	Quantified	25.0014	24.4646	25.1882	24.658	25.3088	25.4704	25.0944	25.2046	24.9136	24.8216	24.7633	24.925	0.0590022	-1.8131	0.710445	-1.13848	1.13088	1.69452	0.383266	0.767629	-0.247171	-0.568099	-0.771353	-0.207529
JUP	Identified	22.9227	24.1878	NA	23.5922	22.9641	NA	NA	20.8709	NA	25.5585	NA	NA	NA	NA	NA	NA	NA	NA	NA	NA	NA	NA	NA	NA
UQCRB	Quantified	24.4183	NA	24.8305	24.5863	25.9852	25.0419	25.9271	24.7712	NA	25.0292	24.5536	24.2007	0.12364	-2.03883	0.35122	0.216416	0.9889	0.468006	0.956801	0.318512	-2.04743	0.460986	0.198343	0.00343462
GLUL	Quantified	26.2963	26.2371	26.4526	27.24	25.9276	26.3422	25.7497	NA	NA	26.4111	NA	25.7403	0.557225	0.536344	0.612437	0.89051	0.427044	0.573441	0.364186	-1.5116	-1.77225	0.597782	-1.63601	0.360889
AKR1B1	Quantified	24.2612	23.9045	23.9397	23.9212	24.5089	24.5476	23.6471	23.9873	23.6139	23.8123	23.9817	24.0035	0.850502	-0.360623	-0.24135	-0.304169	1.69157	1.82298	-1.23471	-0.0796305	-1.3475	-0.673993	-0.0985207	-0.024558
ANPEP	Identified	NA	NA	NA	NA	NA	NA	NA	NA	NA	NA	NA	NA	NA	NA	NA	NA	NA	NA	NA	NA	NA	NA	NA	NA
CPN1	Quantified	23.4241	24.3641	25.0876	24.8802	23.196	NA	23.645	23.7724	24.8538	23.8172	24.499	23.8303	-0.435829	0.463231	1.15526	0.956863	-0.653916	-2.57531	-0.224471	-0.102629	0.93161	-0.0597744	0.592286	-0.0473213
GSPT1	Quantified	24.1167	23.6948	23.9043	23.3604	23.261	NA	23.9298	23.6749	23.1078	23.7321	24.1957	23.5215	0.825907	0.277637	0.549844	-0.156851	-0.286009	-2.86744	0.582982	0.251781	-0.485009	0.326153	0.928566	0.0524379
UCHL3	Quantified	25.7054	25.3871	25.2245	24.8645	25.4257	25.79	24.7592	24.9485	24.9136	25.4499	25.2945	25.2073	1.39418	0.425085	-0.0701947	-1.16611	0.54262	1.65166	-1.48686	-0.910537	-1.01655	0.616263	0.142935	-0.122496
NCAPH2	Identified	NA	NA	NA	NA	NA	NA	NA	NA	NA	NA	NA	NA	NA	NA	NA	NA	NA	NA	NA	NA	NA	NA	NA	NA
HPGD	Quantified	23.8766	NA	21.2754	NA	26.294	24.2088	27.4907	22.3767	25.4807	24.601	23.9293	21.3079	0.121742	-1.41819	-1.07861	-0.756775	1.2373	0.275038	1.7895	-0.570433	0.861948	0.456042	0.14606	-1.06362
NME1	Quantified	25.746	25.376	25.3101	24.6196	26.1767	25.7901	24.2871	25.1894	24.6079	24.7561	24.7232	24.8358	1.09131	0.44807	0.333603	-0.866649	1.83986	1.16797	-1.44447	0.123863	-0.886867	-0.62939	-0.686498	-0.490807
IGLL1	Identified	NA	NA	NA	NA	NA	NA	NA	NA	NA	NA	NA	NA	NA	NA	NA	NA	NA	NA	NA	NA	NA	NA	NA	NA
RPS2	Quantified	26.0141	25.4393	25.2945	25.865	26.1689	26.0652	26.908	25.6318	26.4054	25.9353	25.795	25.7962	0.164615	-1.17102	-1.5076	-0.181881	0.52449	0.283445	2.24208	-0.723781	1.07411	-0.0183397	-0.344411	-0.341705
DSP	Quantified	23.0048	22.4404	22.2516	24.3805	21.3995	NA	19.7706	19.9139	19.2712	26.6136	22.1553	NA	0.504835	0.236879	0.147301	1.15786	-0.257229	0.00930301	-1.03044	-0.962433	-1.26753	2.21792	0.101579	-0.858041
RPA2	Quantified	25.5203	26.7766	23.7879	24.3227	23.5958	23.726	23.4176	23.895	22.9896	24.3209	23.1216	23.7445	1.32585	2.49986	-0.293141	0.206697	-0.4726	-0.350963	-0.639118	-0.192974	-1.03915	0.205026	-0.915804	-0.33368
NQO2	Identified	22.167	NA	NA	NA	NA	NA	NA	21.4236	NA	NA	NA	22.2154	NA	NA	NA	NA	NA	NA	NA	NA	NA	NA	NA	NA
H2AFX;HIST1H2AA	Quantified	29.5327	NA	NA	NA	NA	NA	NA	29.3883	29.7337	26.8627	28.2075	28.4303	1.14932	-0.869277	-1.21961	-1.05512	-0.97896	-0.669293	-0.796042	1.11186	1.20146	0.456722	0.805572	0.863374
SPN	Identified	NA	NA	NA	NA	NA	NA	NA	NA	NA	NA	NA	NA	NA	NA	NA	NA	NA	NA	NA	NA	NA	NA	NA	NA
CBR1	Quantified	23.0146	24.4862	24.542	24.2892	23.499	24.9366	24.982	23.7829	22.2984	24.1591	24.1022	24.1251	-1.2889	0.601202	0.672896	0.348206	-0.666774	1.17979	1.23807	-0.302146	-2.20891	0.181082	0.108042	0.137443
PPAN;PPAN-P2RY11	Identified	NA	NA	NA	NA	NA	21.6545	NA	NA	NA	NA	21.1283	NA	NA	NA	NA	NA	NA	NA	NA	NA	NA	NA	NA	NA
ANK1	Quantified	28.4793	28.3565	28.4024	28.1189	28.311	28.6432	27.651	28.6839	28.0503	28.4379	28.3144	28.5751	0.501345	0.0738493	0.233659	-0.753649	-0.084571	1.07186	-2.38261	1.21363	-0.992576	0.357143	-0.0728193	0.83474
ACADS	Identified	NA	NA	NA	NA	NA	NA	NA	NA	NA	NA	NA	NA	NA	NA	NA	NA	NA	NA	NA	NA	NA	NA	NA	NA
CREB1	Quantified	22.3416	NA	NA	NA	21.5159	22.4128	21.8945	21.8457	NA	21.5846	NA	22.4982	1.15845	-0.763402	-0.911225	-1.09721	0.110447	1.24889	0.590967	0.529057	-1.33012	0.197674	-1.09072	1.35719
GLB1	Quantified	NA	NA	NA	NA	22.6994	NA	22.6836	21.5945	22.6115	22.4565	21.8789	21.9753	-0.372897	-1.75202	-0.607633	-0.836317	1.26834	-1.10981	1.24622	-0.280489	1.14524	0.927847	0.118138	0.253378
HIST1H1B	Quantified	31.7899	31.6404	31.5551	31.3352	31.6117	31.3553	30.799	31.7283	31.0674	31.5165	31.3687	31.7707	1.10536	0.602183	0.31491	-0.425092	0.505491	-0.357458	-2.22985	0.897898	-1.32648	0.184993	-0.312419	1.04046
HIST1H1D	Quantified	29.7785	29.5059	30.1788	28.5262	29.4589	29.4814	28.6463	29.8254	29.1597	28.3192	NA	29.8257	0.437581	0.34198	0.577922	-0.00154183	0.325497	0.333388	0.0405832	0.454025	0.220587	-0.0741072	-3.11004	0.454121
HIST1H1C	Quantified	30.9123	30.8318	30.6783	30.4606	30.4683	30.261	29.6868	30.6543	29.8542	30.4879	30.1213	31.2527	0.98916	0.808229	0.463009	-0.0266666	-0.00936509	-0.47553	-1.76694	0.408932	-1.39044	0.0346746	-0.789854	1.7548
EPB42	Quantified	27.9902	27.856	28.0712	27.4629	27.9764	28.1011	27.0602	27.9058	27.4087	27.5548	27.6765	27.9717	0.737566	0.32041	0.98926	-0.901828	0.694634	1.08228	-2.15356	0.475187	-1.0703	-0.616068	-0.237584	0.680004
ATP2A2	Quantified	23.8223	23.574	23.7767	24.0054	24.4796	24.5421	25.0186	23.7995	24.2493	24.29	24.5126	24.0491	-0.852062	-1.44913	-0.961847	-0.411759	0.728781	0.878985	2.02508	-0.906996	0.174852	0.272633	0.808104	-0.306642
FAH	Quantified	23.6048	25.0406	24.9483	24.9051	23.6594	25.7346	24.3034	24.8038	23.2185	25.393	25.0073	24.8581	-1.32833	0.544693	0.424285	0.367933	-1.25712	1.45	-0.417003	0.23569	-1.83228	1.00434	0.501226	0.306566
LUC7L2	Identified	NA	NA	NA	NA	NA	NA	NA	NA	NA	NA	NA	NA	NA	NA	NA	NA	NA	NA	NA	NA	NA	NA	NA	NA
YBX3	Quantified	22.8886	22.5321	22.0663	21.9506	22.2789	21.7331	NA	21.6365	NA	22.5331	NA	NA	1.35536	0.948237	0.416456	0.284285	0.65918	0.0359895	-1.15516	-0.0742753	-0.176917	0.949404	-1.76982	-1.47274
NAGA	Identified	NA	NA	NA	NA	NA	NA	NA	NA	NA	NA	NA	NA	NA	NA	NA	NA	NA	NA	NA	NA	NA	NA	NA	NA
HSPA6;HSPA7	Identified	NA	NA	NA	NA	NA	NA	NA	NA	NA	NA	NA	NA	NA	NA	NA	NA	NA	NA	NA	NA	NA	NA	NA	NA
HMGA1	Quantified	27.0782	26.4473	27.2827	26.8121	26.1934	27.529	26.3253	28.0852	26.7004	27.3696	26.5642	27.669	0.124126	-0.941792	0.469673	-0.325343	-1.37071	0.885749	-1.14779	1.8255	-0.514093	0.61654	-0.744207	1.12234
GOT1	Quantified	25.9619	25.6339	25.8543	25.4879	25.8664	25.8775	24.9853	25.8948	25.2479	25.8008	25.7607	25.9772	0.863675	-0.20063	0.514514	-0.674383	0.554017	0.589773	-2.30546	0.646165	-1.45314	0.341003	0.210985	0.913481
UBTF	Quantified	24.413	24.4605	24.3617	23.9444	24.2939	24.5212	24.3819	24.834	23.8608	24.7079	24.2618	24.961	-0.0118972	0.135292	-0.171145	-1.46529	-0.381295	0.323746	-0.108483	1.29383	-1.72463	0.902727	-0.480727	1.68786
NDUFB7	Identified	NA	NA	NA	NA	22.2962	NA	22.9727	NA	NA	NA	22.0566	22.878	NA	NA	NA	NA	NA	NA	NA	NA	NA	NA	NA	NA
PRKACA;KIN27	Identified	NA	NA	NA	NA	NA	NA	NA	22.6572	NA	21.5273	NA	NA	NA	NA	NA	NA	NA	NA	NA	NA	NA	NA	NA	NA
CAPN2	Identified	NA	NA	NA	NA	NA	NA	NA	NA	NA	NA	NA	NA	NA	NA	NA	NA	NA	NA	NA	NA	NA	NA	NA	NA
CORO7-PAM16;CORO7	Quantified	22.625	NA	23.2541	22.9633	23.3184	22.9737	23.6851	23.3318	22.7207	23.5439	23.6965	23.3086	-0.92566	-2.37991	0.281559	-0.276343	0.404956	-0.256375	1.10859	0.430772	-0.741909	0.837748	1.13047	0.3861
CTPS1	Quantified	24.6589	23.8275	23.9034	23.7944	24.1827	24.3061	24.0393	24.8595	23.4763	24.3465	24.8119	24.2822	1.05902	-0.891046	-0.71285	-0.968525	-0.0579392	0.231396	-0.39431	1.52941	-1.71459	0.326296	1.41766	0.175475
ENG	Identified	NA	NA	NA	NA	NA	NA	21.9263	NA	NA	NA	20.4519	NA	NA	NA	NA	NA	NA	NA	NA	NA	NA	NA	NA	NA
PFKL	Quantified	25.6311	25.2651	25.1055	24.7571	24.3956	24.6178	24.299	24.8388	23.9197	24.4599	24.2417	24.7648	1.96607	1.2003	0.866385	0.137591	-0.618737	-0.153744	-0.820779	0.308507	-1.61431	-0.484202	-0.940696	0.153621
GM2A	Identified	NA	NA	NA	NA	NA	NA	NA	NA	NA	NA	NA	NA	NA	NA	NA	NA	NA	NA	NA	NA	NA	NA	NA	NA
LGALS3	Quantified	27.2039	26.8893	27.0875	26.3984	26.9118	26.9052	25.9631	25.9553	25.7767	26.3013	26.5174	25.882	1.41383	0.797073	1.1857	-0.165226	0.84132	0.828298	-1.01852	-1.03382	-1.38385	-0.355395	0.0681064	-1.17751
TCP1	Quantified	27.0387	27.1324	27.0555	26.7005	27.3251	27.1941	26.5499	27.3254	26.8048	26.9919	26.9067	27.2187	0.0755469	0.459935	0.144271	-1.31203	1.25046	0.713151	-1.93009	1.25186	-0.884416	-0.116445	-0.466302	0.814058
PTPN1	Identified	NA	NA	NA	NA	21.8385	NA	NA	NA	22.0056	NA	22.2855	NA	NA	NA	NA	NA	NA	NA	NA	NA	NA	NA	NA	NA
RPL35A	Quantified	25.6068	24.8672	25.5247	25.4435	25.4638	25.6603	26.6978	25.914	25.3847	26.062	25.8664	25.4782	-0.128394	-1.78628	-0.312634	-0.494516	-0.448986	-0.00850893	2.3169	0.560171	-0.626361	0.891888	0.453373	-0.416655
ARF4	Quantified	25.9934	25.4405	26.3105	26.3921	27.6067	26.3601	27.2601	26.6167	27.5921	26.5342	26.4321	26.8621	-0.982354	-1.85376	-0.482612	-0.354029	1.56023	-0.404414	1.01395	-7.26183e-05	1.5373	-0.129997	-0.290934	0.386691
RPL7	Quantified	27.3329	27.445	26.9234	27.7643	28.0241	28.2624	28.6352	27.9964	27.9783	28.2913	27.6082	27.6571	-1.04905	-0.810826	-1.91912	-0.132335	0.419727	0.92619	1.71847	0.360986	0.32239	0.987556	-0.463917	-0.360059
C10orf32-ASMT;C10orf32	Identified	NA	NA	NA	NA	NA	NA	NA	NA	NA	NA	NA	NA	NA	NA	NA	NA	NA	NA	NA	NA	NA	NA	NA	NA
VCL	Quantified	25.0985	24.4073	24.7543	24.5361	24.5273	24.2013	23.7994	24.3572	24.5245	23.9015	24.5707	24.4787	1.91677	-0.064269	0.930425	0.304758	0.279525	-0.654775	-1.80671	-0.207978	0.27165	-1.51397	0.404178	0.140397
LBP	Quantified	23.2829	23.4769	23.6299	24.0295	22.9559	23.2517	23.4241	23.463	24.4753	23.9115	23.9778	23.2907	-0.739749	-0.283442	0.0763705	1.01629	-1.50889	-0.813185	-0.407763	-0.316151	2.06467	0.738715	0.894644	-0.721512
SON	Quantified	22.9442	22.7282	22.4655	22.0323	22.834	22.7216	23.7896	22.6825	22.8697	22.9035	22.9989	22.7552	0.332073	-0.204282	-0.856648	-1.9324	0.0585734	-0.220562	2.43185	-0.31786	0.14722	0.231125	0.468067	-0.137155
NELFE	Identified	NA	NA	NA	NA	NA	NA	NA	NA	NA	NA	NA	NA	NA	NA	NA	NA	NA	NA	NA	NA	NA	NA	NA	NA
PGAM1;PGAM2	Quantified	28.258	28.0227	28.3415	27.2797	27.1493	27.6608	26.7396	27.3563	26.8401	27.3578	27.3553	27.5452	1.50979	1.04587	1.67435	-0.418992	-0.676064	0.332497	-1.48383	-0.267883	-1.28555	-0.264905	-0.26987	0.104586
RCC1	Quantified	24.3978	24.4031	24.439	24.052	24.6149	24.3901	24.2435	25.0501	24.6233	24.7109	24.3507	24.9938	-0.426883	-0.408587	-0.285632	-1.61123	0.316562	-0.453332	-0.95534	1.80732	0.345325	0.645566	-0.588202	1.61444
LIG1	Quantified	21.5268	NA	20.0585	NA	22.8756	22.7245	24.3836	22.5743	21.797	22.4792	21.4252	21.878	-0.384048	-1.08831	-1.67242	-0.734771	0.799463	0.666866	2.12269	0.535038	-0.147011	0.451632	-0.473214	-0.0759125	2
NCL	Quantified	27.4765	27.407	27.104	26.9554	26.7209	26.9621	26.6396	27.2684	26.484	26.9584	26.7993	27.1712	1.57632	1.34836	0.355349	-0.131738	-0.900208	-0.109625	-1.16663	0.894133	-1.67653	-0.121938	-0.643141	0.575655
HK1	Quantified	23.8417	23.7256	23.0462	23.7088	23.6035	23.6117	23.5957	23.7247	23.2317	23.6283	23.5052	23.9003	1.02567	0.545468	-2.26326	0.476273	0.0410042	0.0745999	0.00862987	0.542028	-1.49617	0.143529	-0.365601	1.26783
POLR2C	Identified	21.2659	NA	NA	NA	21.7574	NA	23.1736	22.3655	NA	22.1054	22.2461	20.7669	NA	NA	NA	NA	NA	NA	NA	NA	NA	NA	NA	NA
IGLV1-36	Identified	NA	NA	NA	NA	NA	NA	NA	NA	NA	NA	NA	NA	NA	NA	NA	NA	NA	NA	NA	NA	NA	NA	NA	NA
TRIM21	Quantified	22.3394	22.7253	22.319	NA	22.9763	23.6628	23.2808	23.1818	22.8392	23.4259	23.2243	23.314	-0.53441	-0.091304	-0.557765	-2.79589	0.196852	0.984915	0.546397	0.432802	0.0394709	0.712941	0.481513	0.584475
EIF2AK2	Identified	NA	NA	NA	NA	NA	NA	NA	NA	NA	NA	NA	NA	NA	NA	NA	NA	NA	NA	NA	NA	NA	NA	NA	NA
SRM	Quantified	23.8151	23.5201	23.2445	NA	24.018	24.3101	23.9	24.1746	23.629	24.0045	23.8386	23.8636	0.232437	-0.123107	-0.455414	-2.98128	0.477038	0.829097	0.334819	0.665823	0.008132	0.460788	0.26072	0.290945
ORM2	Quantified	26.949	27.5007	27.8215	28.4652	27.106	26.1078	26.0834	26.4144	28.5978	27.1169	28.1469	27.4428	-0.42725	0.220805	0.597763	1.35397	-0.242862	-1.41553	-1.4442	-1.05532	1.50978	-0.230004	0.979967	0.152879
CSNK2A2	Identified	22.8867	NA	NA	NA	22.8674	NA	22.3563	22.6772	22.831	NA	22.449	23.1583	NA	NA	NA	NA	NA	NA	NA	NA	NA	NA	NA	NA
ITIH2	Quantified	27.3188	27.668	27.9569	28.1108	27.3765	27.3	27.524	27.0167	28.5995	27.458	27.9599	27.6353	-0.788454	0.017585	0.684522	1.03993	-0.655276	-0.831907	-0.314886	-1.48589	2.16794	-0.467068	0.691418	-0.057917
ITIH1	Quantified	26.7561	27.6195	28.179	28.537	27.0151	27.0387	26.6987	26.7132	28.6268	27.3229	28.0979	27.3946	-1.05365	0.169376	0.96184	1.46896	-0.686765	-0.653292	-1.13493	-1.1144	1.59603	-0.250855	0.846913	-0.14923
ATP2B1	Quantified	24.0759	23.8074	23.1691	23.3554	24.0711	23.5297	23.2001	23.7344	22.8404	23.5663	23.3294	23.278	1.5455	0.829563	-0.872965	-0.376134	1.53285	0.0887201	-0.790345	0.634678	-1.74983	0.186296	-0.445602	-0.582736
EIF2S2	Quantified	25.7833	25.7651	25.9051	25.3044	25.7869	26.1159	25.2161	26.0454	25.662	25.8519	25.5573	25.8856	0.160473	0.093054	0.610986	-1.61099	0.173763	1.39072	-1.9376	1.13005	-0.288112	0.414283	-0.675541	0.538909
TCN1	Identified	NA	NA	NA	NA	NA	NA	NA	NA	NA	NA	NA	NA	NA	NA	NA	NA	NA	NA	NA	NA	NA	NA	NA	NA
HDLBP	Identified	20.8991	NA	NA	NA	NA	21.6505	22.9208	21.6378	21.6808	21.447	NA	NA	NA	NA	NA	NA	NA	NA	NA	NA	NA	NA	NA	NA
IGHV1OR15-1	Quantified	24.3705	24.4706	25.199	26.255	NA	23.6244	23.5074	NA	26.2363	24.1471	26.0172	NA	0.240375	0.288921	0.642277	1.15451	-1.90801	-0.121547	-0.17834	-1.05495	1.14545	0.131988	1.03917	-1.37984
IGHV6-1	Quantified	NA	NA	23.5305	26.3613	24.6137	NA	NA	NA	26.4633	24.9994	25.46	25.3408	-0.632861	-1.00784	0.060066	1.20447	0.497952	-1.26058	-0.954073	-1.43872	1.2457	0.653873	0.840105	0.791907
ANXA7	Quantified	27.4476	27.4403	27.7575	27.4167	27.9411	27.7136	27.8178	27.7677	27.4343	27.6557	27.5452	27.3644	-0.843651	-0.881766	0.781167	-1.00572	1.74399	0.551353	1.09718	0.83465	-0.913398	0.247736	-0.331978	-1.27956
BTF3	Quantified	22.8829	22.7313	23.4009	NA	22.2392	23.0124	22.1888	23.1663	21.8673	NA	22.7606	22.8042	0.555679	0.405933	1.06716	-2.31839	-0.0799764	0.683563	-0.129724	0.835463	-0.447136	-1.48548	0.434933	0.477977
RAB5A	Identified	NA	NA	NA	NA	NA	NA	NA	NA	NA	NA	NA	NA	NA	NA	NA	NA	NA	NA	NA	NA	NA	NA	NA	NA
RAB6A	Identified	21.2038	NA	NA	NA	NA	NA	21.2508	NA	NA	NA	NA	20.7944	NA	NA	NA	NA	NA	NA	NA	NA	NA	NA	NA	NA
PSMB1	Quantified	26.0434	25.9018	25.7324	25.7664	26.0465	26.2722	25.4805	26.1071	25.5958	25.9227	25.8553	26.4051	0.433598	-0.0959965	-0.729452	-0.602339	0.445443	1.28947	-1.67134	0.671816	-1.24006	-0.0176518	-0.269854	1.78637
M6PR	Identified	NA	NA	NA	NA	NA	NA	NA	NA	NA	NA	NA	NA	NA	NA	NA	NA	NA	NA	NA	NA	NA	NA	NA	NA
LMNB1	Quantified	27.2191	27.3016	27.0833	26.7791	27.6485	27.8364	27.5079	27.7165	27.4081	27.8826	27.4916	27.7054	-0.75207	-0.499621	-1.16722	-2.09776	0.561088	1.13579	0.131259	0.769164	-0.174029	1.27709	0.081277	0.735025
PZP	Quantified	22.5228	22.5715	22.9583	24.0954	22.0818	22.0937	21.8633	22.148	23.8393	22.7677	23.6378	23.2239	-0.394762	-0.329346	0.189718	1.71553	-0.986535	-0.970552	-1.27971	-0.897673	1.37191	-0.0661528	1.10145	0.546131
C4BPB	Identified	21.1777	NA	NA	23.5967	NA	NA	22.3109	NA	23.7959	NA	NA	21.9777	NA	NA	NA	NA	NA	NA	NA	NA	NA	NA	NA	NA
AGA	Identified	NA	NA	NA	NA	NA	23.0095	NA	NA	NA	NA	NA	24.2559	NA	NA	NA	NA	NA	NA	NA	NA	NA	NA	NA	NA
IGHV3-15	Identified	NA	NA	NA	NA	NA	NA	NA	NA	NA	NA	NA	NA	NA	NA	NA	NA	NA	NA	NA	NA	NA	NA	NA	NA
PTMS	Identified	22.564	20.7457	NA	NA	NA	20.7089	NA	20.8175	NA	NA	NA	NA	NA	NA	NA	NA	NA	NA	NA	NA	NA	NA	NA	NA
GSTM3	Quantified	26.0599	26.3465	26.8622	25.8	25.7402	26.2532	26.4587	26.5839	25.8409	26.0501	26.3751	26.5978	-0.528892	0.279706	1.73487	-1.26238	-1.43104	0.0165094	0.596274	0.949636	-1.1471	-0.556686	0.360391	0.988705
ATP6V1B2	Quantified	24.593	24.6115	24.3307	24.5287	24.3485	24.4936	23.7374	24.6472	24.3771	24.4432	24.4421	24.7837	0.570671	0.641974	-0.438802	0.323404	-0.370267	0.188232	-2.72294	0.779356	-0.260352	-0.00603074	-0.0101713	1.30492
ATP6V1C1	Quantified	24.1948	23.5267	23.6845	23.5167	23.9646	24.3758	23.8815	24.0792	23.5141	24.21	23.9877	23.637	1.04055	-1.17506	-0.651705	-1.20843	0.276899	1.64081	0.00140815	0.657102	-1.21681	1.09086	0.353727	-0.809349
FLNA	Quantified	24.6781	24.3246	24.6206	24.5854	24.6202	24.3659	23.8162	24.4051	24.5937	24.4975	24.5052	24.2945	1.00613	-0.501707	0.761041	0.610823	0.759132	-0.325855	-2.67086	-0.158488	0.646171	0.235582	0.268495	-0.630464
ACO1	Quantified	24.9537	24.911	24.5729	24.5816	23.8225	23.876	24.3823	24.8723	23.3211	24.0277	23.8008	24.0459	1.31484	1.23333	0.58886	0.60556	-0.841604	-0.739698	0.225582	1.15955	-1.79737	-0.450504	-0.882883	-0.415668
VDAC1	Quantified	26.4763	26.3446	26.6054	26.2005	26.602	26.7402	27.388	26.4113	26.0288	26.4827	26.7427	26.3727	-0.166527	-0.553219	0.212925	-0.976619	0.20295	0.608979	2.51209	-0.357222	-1.48115	-0.147591	0.616157	-0.470763
SDHB	Quantified	24.2517	NA	24.0537	NA	24.2813	23.6534	24.9195	23.9926	24.057	23.5432	23.9811	23.9989	0.531367	-2.65105	0.379228	-1.29155	0.554104	0.0717084	1.04443	0.332292	0.381772	-0.012927	0.323492	0.337129
COMT	Identified	NA	NA	NA	NA	NA	NA	NA	NA	NA	NA	NA	NA	NA	NA	NA	NA	NA	NA	NA	NA	NA	NA	NA	NA
TGM2	Quantified	26.5078	26.5815	26.8818	26.6012	26.4273	26.6776	26.3576	26.9764	26.1056	26.8464	26.6777	26.9393	-0.477836	-0.193755	0.965113	-0.117775	-0.788722	0.177217	-1.05766	1.33012	-2.0299	0.828397	0.177736	1.18706
IGHV2-26	Identified	NA	23.045	24.4613	23.4467	22.3414	NA	NA	NA	24.0901	23.3952	NA	NA	NA	NA	NA	NA	NA	NA	NA	NA	NA	NA	NA	NA
MUT	Identified	NA	NA	NA	NA	NA	NA	NA	NA	NA	NA	NA	NA	NA	NA	NA	NA	NA	NA	NA	NA	NA	NA	NA	NA
OSBP	Identified	NA	NA	NA	NA	NA	NA	NA	21.3891	NA	NA	NA	21.6672	NA	NA	NA	NA	NA	NA	NA	NA	NA	NA	NA	NA
GART	Quantified	25.2459	24.9266	24.9687	25.2195	25.5799	25.6231	25.9143	25.7919	25.1265	25.5455	25.3275	25.415	-0.463952	-1.48902	-1.3539	-0.548658	0.608504	0.747337	1.68224	1.28908	-0.847258	0.498222	-0.201777	0.0791836
ACHE	Identified	NA	NA	NA	NA	NA	NA	NA	NA	NA	NA	NA	NA	NA	NA	NA	NA	NA	NA	NA	NA	NA	NA	NA	NA
SCP2	Identified	NA	NA	NA	22.5863	NA	NA	24.5267	NA	22.669	NA	22.9653	NA	NA	NA	NA	NA	NA	NA	NA	NA	NA	NA	NA	NA
UBA1	Quantified	26.07	25.8487	25.8565	25.5076	25.772	26.0472	25.427	25.7543	25.4321	25.7867	25.6305	25.8902	1.47465	0.448659	0.48487	-1.1328	0.0933444	1.36938	-1.5065	0.0111251	-1.48253	0.161405	-0.562952	0.641349
FDXR	Quantified	21.1045	NA	NA	NA	22.6739	21.5712	22.8412	22.32	22.277	21.6432	22.5303	21.5802	-0.612838	-0.813857	-1.88967	-1.24474	1.11401	-0.0993009	1.29806	0.724581	0.677283	-0.0200529	0.955968	-0.0894479	2
HNRNPA2B1	Quantified	28.4243	28.4002	28.3411	28.315	28.3554	28.4047	28.5452	28.6001	28.5717	28.6641	28.1787	28.6601	-0.202108	-0.361349	-0.749871	-0.922064	-0.655664	-0.331638	0.593273	0.955057	0.767679	1.37595	-1.81884	1.34957
UQCRC2	Quantified	25.5592	25.4199	25.583	25.6161	26.448	26.0872	27.1082	26.1864	26.152	26.2379	26.1739	26.0694	-1.0573	-1.35532	-1.00635	-0.935512	0.844006	0.0721447	2.25632	0.284544	0.210806	0.39466	0.257796	0.0342054
TGM1	Identified	NA	NA	NA	NA	NA	NA	NA	NA	NA	NA	NA	NA	NA	NA	NA	NA	NA	NA	NA	NA	NA	NA	NA	NA
IGHV3-74;IGHV3-66;IGHV3OR16-13	Identified	23.3155	NA	NA	NA	NA	22.9331	23.2158	NA	NA	NA	24.3752	NA	NA	NA	NA	NA	NA	NA	NA	NA	NA	NA	NA	NA
CPN2	Quantified	23.523	23.933	24.1899	24.7801	NA	22.7207	22.6431	22.8581	24.7003	23.1828	24.1286	23.6799	0.0827797	0.460704	0.69753	1.24149	-2.37279	-0.656804	-0.728321	-0.530144	1.168	-0.230823	0.640963	0.227417	1
FECH	Quantified	25.415	25.1623	25.5848	25.81	25.7161	24.9943	26.1418	25.9554	25.2347	25.4882	25.3825	25.8607	-0.425785	-1.15682	0.0656242	0.717032	0.445305	-1.64264	1.67681	1.13773	-0.947413	-0.213883	-0.519659	0.863696
PROZ	Identified	NA	NA	NA	NA	NA	NA	NA	NA	NA	NA	NA	NA	NA	NA	NA	NA	NA	NA	NA	NA	NA	NA	NA	NA
	Identified	NA	NA	NA	NA	NA	NA	NA	NA	NA	NA	NA	NA	NA	NA	NA	NA	NA	NA	NA	NA	NA	NA	NA	NA
FBLN1	Identified	NA	NA	23.4376	NA	NA	NA	22.2091	NA	24.6137	24.2567	NA	NA	NA	NA	NA	NA	NA	NA	NA	NA	NA	NA	NA	NA
SFPQ	Quantified	26.1923	26.188	25.8954	25.9341	26.1017	26.2365	25.7922	26.7995	25.8598	26.3513	26.1315	26.4282	0.117189	0.102029	-0.934917	-0.797756	-0.203688	0.273808	-1.30068	2.26916	-1.06106	0.680899	-0.0983469	0.953371
TUBG1;TUBG2	Identified	NA	NA	NA	NA	22.8912	21.8077	NA	22.5059	22.5997	NA	21.9124	NA	NA	NA	NA	NA	NA	NA	NA	NA	NA	NA	NA	NA
KEL	Quantified	23.7111	23.9346	23.6559	NA	23.5354	23.8057	23.5353	24.1771	23.6637	23.8206	24.4003	23.6197	0.191429	0.401361	0.139528	-3.07966	0.026348	0.280229	0.0262365	0.629089	0.146891	0.294205	0.838768	0.105578
PPIB	Quantified	25.4514	24.9045	24.683	25.0911	25.3605	24.7031	25.4013	24.8996	25.3049	25.1583	25.3936	25.3458	1.10641	-0.845538	-1.63618	-0.179704	0.782148	-1.5646	0.927577	-0.863277	0.583405	0.0602726	0.90008	0.729404
WARS	Quantified	24.6517	24.6141	24.7173	24.5051	24.8343	24.7008	24.2856	24.8008	24.6014	24.5001	24.4532	24.85	0.150397	-0.0712251	0.537625	-0.715162	1.22829	0.440114	-2.01078	1.03099	-0.146176	-0.744185	-1.02106	1.32117
RPS3	Quantified	26.0873	25.6479	25.7962	26.3135	26.9294	26.8447	27.9361	26.6784	26.5713	27.0423	26.8579	26.2239	-0.787941	-1.49442	-1.25599	-0.424362	0.565969	0.429746	2.18442	0.16241	-0.00987019	0.747423	0.451011	-0.568394	2
NFYA	Identified	NA	NA	NA	NA	NA	NA	NA	NA	NA	NA	NA	NA	NA	NA	NA	NA	NA	NA	NA	NA	NA	NA	NA	NA
AHCY	Quantified	27.1031	26.7743	26.7554	26.4949	27.5032	27.0417	26.3489	26.8963	26.5517	26.7093	26.5005	27.0583	0.891147	-0.11358	-0.171183	-0.967266	2.1139	0.703416	-1.41354	0.259275	-0.79382	-0.31234	-0.950192	0.754181
HIST2H2BE;HIST1H2BB;HIST1H2BO	Identified	NA	NA	NA	NA	NA	NA	NA	NA	NA	NA	NA	NA	NA	NA	NA	NA	NA	NA	NA	NA	NA	NA	NA	NA
CFL1	Quantified	28.4541	28.7189	27.7148	28.2726	28.5921	28.7963	27.5298	27.9163	27.8912	27.8764	27.9571	28.2268	0.710505	1.35524	-1.08926	0.268783	1.0466	1.54365	-1.53942	-0.598568	-0.659685	-0.695846	-0.499325	0.157318
F8A1	Identified	NA	NA	NA	NA	NA	NA	NA	NA	NA	NA	NA	NA	NA	NA	NA	NA	NA	NA	NA	NA	NA	NA	NA	NA
ATP2B4	Quantified	22.3528	22.6504	NA	NA	22.3591	22.7983	22.2338	23.7372	22.6324	21.8332	23.6696	23.5072	-0.161356	0.174771	-1.44545	-1.73621	-0.154163	0.341765	-0.29575	1.40202	0.154402	-0.74809	1.32569	1.14237
DTYMK	Quantified	25.6018	25.428	25.3582	24.9071	25.799	25.7907	25.3622	25.6405	24.9682	25.1431	25.0656	25.7073	0.640942	0.0953399	-0.123786	-1.54013	1.26008	1.2341	-0.111271	0.762487	-1.34818	-0.799135	-1.04258	0.972133
RRM1	Quantified	25.6827	25.2511	25.2434	25.0486	25.2099	25.7046	26.6317	25.3235	25.2519	25.3565	25.7277	25.1279	0.507093	-0.490372	-0.508289	-0.95834	-0.585742	0.557721	2.70058	-0.323131	-0.488619	-0.246821	0.611074	-0.775151
EEF1B2	Quantified	25.8432	24.7168	24.4762	24.2288	22.7314	20.8576	NA	21.3114	22.0735	21.6091	21.2195	22.1908	1.84389	1.19027	1.05064	0.907073	0.0381772	-1.04908	-1.12396	-0.785809	-0.343564	-0.613064	-0.839102	-0.27547	3
CUTC	Identified	NA	NA	NA	NA	NA	NA	NA	NA	NA	NA	NA	NA	NA	NA	NA	NA	NA	NA	NA	NA	NA	NA	NA	NA
ATP5F1	Quantified	25.7697	25.5315	25.9529	25.4543	26.9366	26.4353	27.4192	26.2316	26.6834	26.2225	26.929	26.263	-0.918594	-1.31695	-0.612331	-1.44603	1.03264	0.194329	1.83965	-0.146348	0.609161	-0.161582	1.01983	-0.0937737	2
ACP1	Quantified	27.3294	26.8563	27.2283	25.5442	27.3384	27.2007	26.3009	26.338	27.147	26.1679	26.1692	26.7626	1.08	0.269988	0.906958	-1.97643	1.09548	0.859694	-0.68083	-0.617269	0.767687	-0.908516	-0.906322	0.109558
ACAT1	Quantified	25.211	25.0772	25.1958	25.4839	26.3182	25.5029	26.5412	25.9118	25.7824	25.9324	25.8603	25.8327	-1.13991	-1.43898	-1.1739	-0.52978	1.33568	-0.487373	1.83428	0.427044	0.137654	0.47316	0.311886	0.250245
POLR2A	Identified	NA	NA	NA	NA	NA	NA	NA	NA	NA	NA	NA	NA	NA	NA	NA	NA	NA	NA	NA	NA	NA	NA	NA	NA
MCM3	Quantified	25.093	25.0541	24.7517	24.9576	25.4615	25.4215	25.9705	25.3148	25.2772	25.3463	24.8874	25.0217	-0.367954	-0.487263	-1.4138	-0.782965	0.761189	0.638471	2.32076	0.311707	0.196355	0.408092	-0.998004	-0.58659
AZGP1	Quantified	26.7557	27.2998	27.8615	28.0999	26.4095	26.7332	26.3489	26.029	28.2723	27.01	27.7897	27.2424	-0.544126	0.198595	0.965274	1.29078	-1.01673	-0.574778	-1.09939	-1.53609	1.52606	-0.197022	0.86726	0.120175	1
MPST	Quantified	25.1152	24.8768	24.9068	24.8495	25.0622	25.2842	25.062	25.2097	24.7335	25.141	24.6187	25.0719	0.609242	-0.591749	-0.440911	-0.729416	0.342191	1.46078	0.340946	1.08513	-1.31399	0.739275	-1.89249	0.390994
RPS12	Identified	NA	NA	NA	25.4207	26.2007	NA	25.1673	25.7498	25.7597	NA	25.6005	25.6152	NA	NA	NA	NA	NA	NA	NA	NA	NA	NA	NA	NA
FAS	Identified	NA	NA	NA	NA	NA	22.0322	NA	21.9464	21.4344	NA	NA	21.8109	NA	NA	NA	NA	NA	NA	NA	NA	NA	NA	NA	NA
YY1	Quantified	22.2128	NA	22.0987	22.2957	22.4969	21.8593	22.4925	21.2831	21.7308	21.8412	21.6874	20.8348	0.717091	-1.32752	0.503641	0.872092	1.24847	0.0559597	1.24021	-1.02179	-0.184366	0.0220589	-0.265667	-1.86017
IGLL5;IGLC1	Quantified	25.8574	26.9581	26.9417	27.6666	25.7998	25.3403	26.4092	25.1084	27.7418	26.0402	27.2041	26.6373	-0.714905	0.558448	0.539395	1.37803	-0.781613	-1.31308	-0.0766151	-1.58139	1.46503	-0.503468	0.842926	0.187246
DNAJB1	Quantified	22.8401	22.8414	22.7576	22.9908	22.7104	22.7659	23.4387	23.3106	22.1359	23.3957	22.7806	22.9278	-0.190711	-0.187148	-0.422594	0.232769	-0.555359	-0.399386	1.49192	1.13185	-2.17028	1.371	-0.35792	0.0558574
ATP5A1	Quantified	26.6911	26.6875	26.6798	26.7223	27.3737	27.6375	28.3258	27.212	27.2342	27.341	27.4233	27.1123	-1.05606	-1.06348	-1.07948	-0.991698	0.35114	0.894992	2.31411	0.0177416	0.0634971	0.283676	0.453354	-0.187794
CTSS	Identified	NA	NA	NA	NA	NA	NA	NA	NA	NA	NA	NA	NA	NA	NA	NA	NA	NA	NA	NA	NA	NA	NA	NA	NA
PSMA1	Quantified	26.1183	26.0651	25.9047	25.4566	25.8888	26.037	25.4711	25.5774	25.7434	25.8118	25.7788	26.0102	1.30825	1.07359	0.365139	-1.61266	0.295307	0.949378	-1.5488	-1.07947	-0.346607	-0.0447018	-0.190601	0.831182
PSMA3	Quantified	25.1015	25.1095	25.1543	24.8136	25.7123	25.6493	24.8731	25.0605	25.11	25.0434	25.1434	25.2329	-0.245244	-0.215452	-0.0475861	-1.324	2.04291	1.80691	-1.10084	-0.399038	-0.213362	-0.463052	-0.0882641	0.247019
PSMA4	Quantified	26.866	26.5112	26.4382	25.9956	26.5392	26.872	26.2085	26.6334	25.7688	26.4663	26.7292	26.8163	1.09328	0.0695761	-0.140994	-1.41801	0.150346	1.1106	-0.803617	0.422261	-2.07241	-0.059755	0.698766	0.949949
MSN	Quantified	25.3516	25.007	25.2103	25.0844	24.9269	25.1124	24.2523	25.0208	24.8228	25.1294	25.051	24.8296	1.34196	0.0865939	0.827415	0.368508	-0.205204	0.470771	-2.6627	0.136856	-0.584174	0.532563	0.246857	-0.559439
DDX6	Quantified	20.3083	NA	NA	NA	20.9766	21.217	23.9869	21.6292	NA	20.8675	21.1933	20.8204	-0.978932	-0.0608197	-0.998039	0.377331	-0.282249	-0.0316571	2.85591	0.398096	-0.382232	-0.395996	-0.0563545	-0.445058
DNMT1	Quantified	21.0158	NA	21.0433	21.5594	21.6503	22.1596	24.4403	21.2129	21.3204	22.8793	21.7321	19.9161	-0.519435	-0.946022	-0.495822	-0.0526452	0.0253814	0.462755	2.42126	-0.350224	-0.257924	1.08081	0.0956934	-1.46384
U2AF2	Quantified	23.7359	23.7018	23.3709	23.2235	23.2987	23.4235	23.2516	23.7976	22.6974	22.9194	23.4371	23.4285	1.18093	1.0744	0.0429286	-0.416813	-0.182379	0.206998	-0.329174	1.37315	-2.05696	-1.36482	0.249177	0.222563
LYZ	Identified	NA	NA	22.4124	NA	21.5911	NA	NA	21.303	23.2811	NA	NA	21.3006	NA	NA	NA	NA	NA	NA	NA	NA	NA	NA	NA	NA
RPL13	Quantified	24.8848	24.4865	24.5691	24.824	25.5868	24.9228	25.7852	24.9369	25.4825	25.2604	25.221	24.9968	-0.490378	-1.49257	-1.28489	-0.643422	1.27594	-0.394975	1.77496	-0.359314	1.01334	0.454513	0.355356	-0.208559
S100A4	Quantified	29.3081	29.3644	29.1024	28.7882	29.0002	29.6634	28.9164	29.7285	29.015	29.1568	28.739	29.5696	0.336986	0.506222	-0.281341	-1.22572	-0.588675	1.40499	-0.840592	1.60085	-0.544156	-0.117938	-1.37379	1.12315
HMGB2	Quantified	29.4626	28.925	28.6648	28.0507	29.104	29.274	27.9841	29.5915	28.2	29.3353	28.4477	29.0637	1.10612	0.148002	-0.315696	-1.41022	0.467095	0.770127	-1.52898	1.33595	-1.14416	0.879352	-0.702741	0.395153
PTBP1	Quantified	24.3614	23.978	24.2757	24.2433	24.6709	24.158	24.5519	24.7639	24.0528	23.7883	24.1651	24.6023	0.20241	-1.08197	-0.0846683	-0.193195	1.23935	-0.478904	0.840678	1.55079	-0.831201	-1.7175	-0.45521	1.00943
TARS	Quantified	25.2691	25.1036	25.3381	25.1486	25.8351	25.9575	25.5677	25.9587	25.7607	25.7686	25.7443	25.8193	-1.08322	-1.61523	-0.86133	-1.47069	0.73685	1.13049	-0.123043	1.13433	0.497593	0.523145	0.44499	0.686122
VARS	Quantified	25.1971	24.5917	24.5571	24.4904	24.4404	23.6934	24.3508	23.3914	24.0413	23.8444	23.842	23.3006	1.8915	0.803059	0.740765	0.62087	0.531072	-0.812059	0.369853	-1.35501	-0.186459	-0.540532	-0.544841	-1.51822
EEF1G	Quantified	27.5803	26.6473	26.4653	26.5393	26.4956	25.3239	25.9873	25.0416	26.4976	25.3768	25.0821	25.3087	1.94607	0.775806	0.547436	0.640307	0.585472	-0.884152	-0.0521151	-1.23832	0.588052	-0.817826	-1.18743	-0.903296
STOM	Quantified	28.0931	27.936	27.803	27.5875	27.4437	27.7419	26.9515	27.5555	27.0789	27.2842	27.4376	27.3068	1.69288	1.23017	0.838504	0.203809	-0.219668	0.658547	-1.66945	0.109646	-1.29426	-0.689546	-0.237629	-0.622992
PON1	Quantified	27.157	27.8149	28.0908	28.9777	27.7992	28.1861	27.7853	28.117	29.0214	28.3252	28.8457	28.6996	-1.90158	-0.741073	-0.254283	1.31021	-0.768817	-0.0862696	-0.793344	-0.208145	1.38726	0.159102	1.07741	0.819528
YWHAQ	Quantified	27.051	26.9982	26.795	26.5636	27.1619	27.0348	26.4592	26.9366	26.644	26.8839	26.6613	27.1698	0.791839	0.569018	-0.287913	-1.26375	1.25955	0.723191	-1.70426	0.30937	-0.924691	0.0869836	-0.852021	1.29268
COMMD4	Identified	NA	NA	NA	NA	NA	NA	NA	NA	NA	NA	NA	NA	NA	NA	NA	NA	NA	NA	NA	NA	NA	NA	NA	NA
RPL10	Identified	NA	NA	NA	NA	NA	NA	23.9124	NA	NA	NA	23.0676	NA	NA	NA	NA	NA	NA	NA	NA	NA	NA	NA	NA	NA
RPA1	Quantified	25.3228	24.9289	24.9422	24.7837	24.8867	24.9023	25.2043	24.9199	24.9987	25.1819	24.7968	25.0195	1.99924	-0.37171	-0.291603	-1.24567	-0.625517	-0.531683	1.28602	-0.425711	0.0483576	1.15132	-1.16665	0.173606
APEX1	Quantified	25.6792	25.341	25.3116	24.8492	25.5012	25.679	25.0564	25.5387	25.4374	25.5685	25.4846	26.1078	0.681351	-0.384031	-0.476498	-1.93312	0.120675	0.680758	-1.28056	0.238835	-0.0801516	0.332679	0.0684152	2.03165
CD82	Quantified	23.4605	23.3117	22.5469	NA	24.4111	24.6896	24.833	24.0507	23.6983	23.7896	24.1381	23.8795	-0.163929	-0.301849	-1.01094	-2.59411	0.717348	0.975471	1.10843	0.38319	0.0564861	0.141201	0.464197	0.224513	2
CALR	Quantified	27.8089	27.5186	27.6245	28.0104	28.2615	27.9417	28.4404	28.3608	27.9138	28.0435	28.1586	27.873	-0.671927	-1.71278	-1.33297	0.0505827	0.950598	-0.195845	1.59226	1.30694	-0.295714	0.169155	0.581876	-0.442174
CANX	Quantified	27.0583	26.748	26.7127	26.5177	26.9431	27.1072	27.3941	27.0059	26.9445	27.1445	26.8045	26.8404	0.532292	-0.808186	-0.961034	-1.80325	0.0347784	0.743669	1.98341	0.306099	0.0405732	0.904984	-0.564142	-0.409191
CFP	Identified	NA	NA	NA	NA	NA	NA	NA	NA	NA	NA	NA	NA	NA	NA	NA	NA	NA	NA	NA	NA	NA	NA	NA	NA
PSMA5	Quantified	25.9805	25.9	25.5544	25.8095	26.3651	26.1451	26.0698	26.3229	25.6696	25.6591	25.9274	26.2995	0.0193621	-0.275158	-1.53971	-0.606351	1.42638	0.621483	0.345892	1.27195	-1.11843	-1.15684	-0.174955	1.18637
PSMB4	Quantified	26.5943	26.5513	26.6568	26.6942	26.5585	27.0919	26.3352	27.2577	26.6078	26.9016	27.0716	27.1726	-0.664799	-0.810141	-0.453936	-0.327531	-0.785869	1.01615	-1.54023	1.57618	-0.619316	0.373202	0.947528	1.28877
PSMB6	Quantified	25.942	25.939	25.9597	25.5932	25.3325	26.3146	25.1972	24.9674	25.4496	26.223	25.8698	24.8753	0.636731	0.630571	0.673847	-0.0952956	-0.642458	1.41882	-0.926491	-1.40887	-0.396643	1.22669	0.485321	-1.60221
TRPV1;SHPK	Identified	NA	NA	NA	NA	21.3842	NA	21.9993	NA	NA	NA	NA	NA	NA	NA	NA	NA	NA	NA	NA	NA	NA	NA	NA	NA
PSMB5	Quantified	26.0078	25.5275	25.468	25.3814	25.8827	25.5862	24.8578	25.8576	25.4919	25.4034	25.2353	25.9066	1.39497	-0.0700645	-0.251644	-0.515916	1.0133	0.108952	-2.11328	0.936737	-0.178857	-0.448767	-0.96154	1.08611
TMOD1	Quantified	25.4457	25.3208	25.3314	24.5458	24.4275	25.3066	24.0821	25.0011	24.595	24.8814	24.9466	25.1736	1.22365	0.932047	0.956863	-0.87684	-1.15308	0.899023	-1.95911	0.185754	-0.761956	-0.0934637	0.058633	0.588487
NDUFS1	Quantified	23.5049	23.603	23.6141	23.529	24.5332	23.5763	24.983	24.0787	23.5806	23.9057	23.5665	24.002	-0.789963	-0.579612	-0.555652	-0.738385	1.41641	-0.636747	2.38151	0.441192	-0.627604	0.0700195	-0.657856	0.276681
MAPK1	Quantified	23.5243	23.4737	22.9887	23.0035	23.5666	23.1226	22.5464	22.5366	23.0378	22.321	23.0614	22.9475	1.29717	1.16929	-0.0558528	-0.0186495	1.40403	0.282286	-1.17331	-1.19809	0.068078	-1.74272	0.127728	-0.159962
LAP3	Quantified	25.1749	25.2753	25.3118	25.3364	25.573	25.5154	25.2417	25.2767	25.3761	25.3229	25.0894	25.2764	-1.05557	-0.294934	-0.018075	0.168877	1.96214	1.52559	-0.549445	-0.284166	0.4696	0.065902	-1.70388	-0.28605
PTPN4	Identified	NA	NA	NA	NA	NA	20.7262	NA	NA	NA	NA	NA	22.6321	NA	NA	NA	NA	NA	NA	NA	NA	NA	NA	NA	NA
TPP2	Identified	NA	NA	NA	NA	NA	NA	NA	22.5296	NA	22.1316	22.0303	NA	NA	NA	NA	NA	NA	NA	NA	NA	NA	NA	NA	NA
IMPA1	Identified	NA	NA	NA	NA	NA	NA	NA	NA	NA	NA	NA	NA	NA	NA	NA	NA	NA	NA	NA	NA	NA	NA	NA	NA
PTPN6	Identified	22.4317	22.2677	NA	NA	22.6565	NA	22.5442	NA	NA	21.8846	21.9244	NA	NA	NA	NA	NA	NA	NA	NA	NA	NA	NA	NA	NA
MPG	Identified	NA	NA	NA	NA	NA	NA	NA	NA	NA	NA	NA	NA	NA	NA	NA	NA	NA	NA	NA	NA	NA	NA	NA	NA
IGHV3OR15-7	Identified	NA	NA	NA	NA	NA	NA	NA	NA	NA	NA	NA	NA	NA	NA	NA	NA	NA	NA	NA	NA	NA	NA	NA	NA
ACAA2	Quantified	22.471	NA	22.2274	NA	22.7771	22.5082	24.0689	22.7496	22.1254	22.7465	23.5091	22.4939	0.021758	-1.65703	-0.244604	-1.80455	0.356386	0.0624429	1.76883	0.32641	-0.356135	0.322985	1.15672	0.0467914
TKT	Quantified	26.8323	26.8866	26.6812	26.4996	26.8831	27.1277	25.9467	27.0029	26.3686	26.8134	26.534	26.9335	0.377338	0.543568	-0.0854631	-0.641875	0.532868	1.28221	-2.33551	0.899969	-1.04323	0.31926	-0.536384	0.687251
SERPINB3	Identified	NA	22.963	NA	NA	NA	NA	NA	NA	NA	23.1142	NA	NA	NA	NA	NA	NA	NA	NA	NA	NA	NA	NA	NA	NA
PML	Quantified	22.1908	NA	22.454	NA	23.852	23.5918	23.016	23.4073	23.8255	23.2728	23.1243	23.88	-0.617271	-1.71565	-0.373875	-2.01287	0.918943	0.678385	0.145879	0.50773	0.894488	0.383383	0.245997	0.944861	2
SERPINA4	Quantified	23.7018	24.1437	24.6385	24.6797	23.3351	22.5383	23.1084	23.2342	24.7953	23.945	24.5478	24.3868	-0.298376	0.302479	0.97527	1.03132	-0.796909	-1.88029	-1.10522	-0.934121	1.18843	0.032391	0.851978	0.633053	1
EEF1D	Quantified	27.2863	26.5439	26.4351	26.5265	NA	24.9443	23.6217	24.0778	26.3399	24.0359	NA	NA	1.19396	0.891973	0.847684	0.88487	-1.43	0.241268	-0.296775	-0.111212	0.808956	-0.128261	-1.76004	-1.14242
MARCKS	Identified	NA	NA	NA	NA	NA	NA	NA	NA	NA	NA	NA	NA	NA	NA	NA	NA	NA	NA	NA	NA	NA	NA	NA	NA
GNA11	Identified	22.0059	NA	NA	NA	NA	NA	NA	NA	20.801	NA	NA	21.2186	NA	NA	NA	NA	NA	NA	NA	NA	NA	NA	NA	NA
ALDH4A1	Identified	NA	NA	NA	NA	NA	NA	22.9316	NA	22.0827	NA	22.287	21.8061	NA	NA	NA	NA	NA	NA	NA	NA	NA	NA	NA	NA
ERP29	Quantified	25.7234	25.6015	25.4661	25.6997	26.1537	25.7675	26.1232	26.0859	25.4213	25.6059	25.302	25.9293	-0.0585054	-0.488997	-0.967258	-0.142155	1.4612	0.097295	1.35379	1.22187	-1.12547	-0.473407	-1.54707	0.668698
PRDX6	Quantified	28.6319	28.5392	28.6642	27.9356	28.2117	28.2651	27.7252	28.1118	27.7851	27.9965	28.0583	28.21	1.46789	1.16806	1.57233	-0.783396	0.10928	0.281889	-1.46346	-0.213567	-1.26974	-0.586312	-0.386695	0.103725
RPS15	Identified	NA	NA	NA	NA	NA	23.0953	23.6046	22.2214	NA	23.665	NA	NA	NA	NA	NA	NA	NA	NA	NA	NA	NA	NA	NA	NA
BLVRB	Quantified	30.1853	30.0858	29.9806	29.6336	30.1631	30.3195	29.7752	30.1569	29.7052	29.8802	29.9275	29.9779	0.966987	0.492204	-0.00933335	-1.66436	0.86135	1.60697	-0.989197	0.831525	-1.3231	-0.487998	-0.262709	-0.0223361
PRDX5	Quantified	26.0238	25.6103	26.0693	25.8109	25.8092	25.7322	25.2728	25.351	25.6422	25.6155	25.8918	25.914	1.20345	-0.482138	1.38866	0.3353	0.328603	0.0147179	-1.85774	-1.53913	-0.352024	-0.460823	0.665337	0.755784
DDT;DDTL	Quantified	26.6453	25.4488	26.0818	25.8412	25.9917	26.8816	25.6085	27.1306	26.0305	26.6732	26.5922	26.5048	0.683718	-1.5923	-0.388208	-0.845733	-0.559484	1.13323	-1.2884	1.60686	-0.485751	0.736802	0.582787	0.416473
GCHFR	Identified	NA	NA	NA	NA	NA	NA	NA	NA	NA	NA	NA	NA	NA	NA	NA	NA	NA	NA	NA	NA	NA	NA	NA	NA
PRDX3	Quantified	25.989	25.8569	26.2239	26.4853	26.6068	25.6576	27.0151	26.1723	25.6763	25.748	26.0534	26.4681	-0.415298	-0.731286	0.146168	0.771145	1.0618	-1.2076	2.03796	0.0228699	-1.16286	-0.991637	-0.261487	0.73022
ATP5D	Quantified	24.6163	24.8908	24.5477	24.5978	26.2588	25.2475	26.4623	25.5823	25.2647	25.0212	25.107	24.824	-0.939123	-0.498737	-1.04925	-0.968922	1.69601	0.0734199	2.02247	0.610621	0.101144	-0.289656	-0.151969	-0.606018	2
RPL12	Quantified	NA	23.9427	NA	NA	24.6902	23.9809	24.2582	NA	24.082	23.8716	23.5437	23.9571	-0.777537	0.58082	-1.74528	-1.66739	1.06398	0.605532	0.78478	-0.963664	0.670834	0.534885	0.322901	0.590142
ECHS1	Quantified	24.3649	24.3655	23.9744	23.9373	25.7333	25.1873	26.4799	25.8327	25.3548	25.9698	24.9108	24.3582	-0.795006	-0.794219	-1.25544	-1.29914	0.818595	0.174819	1.6989	0.935866	0.372301	1.09745	-0.151239	-0.802898	2
CMPK1	Quantified	25.0964	24.7315	25.0368	24.6299	25.2211	24.8632	25.0318	25.0837	24.5201	25.1657	25.4495	24.5934	0.506944	-0.773625	0.297847	-1.13039	0.944976	-0.31145	0.280309	0.462563	-1.51589	0.750444	1.74667	-1.25839
PEBP1	Quantified	26.07	25.8071	25.788	25.3459	26.0709	25.9346	25.2635	25.8519	25.6007	25.8267	25.6516	25.6734	1.30928	0.265196	0.189342	-1.56702	1.31302	0.771671	-1.89413	0.442986	-0.554861	0.343045	-0.352594	-0.26595
PDIA3	Quantified	26.4198	26.113	26.1196	26.0518	26.5428	26.2018	26.7958	26.4426	26.1378	26.0834	26.1164	26.3789	0.588767	-0.737848	-0.709456	-1.00268	1.12084	-0.353841	2.21488	0.687376	-0.630792	-0.865961	-0.72325	0.411966
PPP2R1A	Quantified	25.2953	24.9092	25.1747	24.7276	25.2619	25.2819	24.4715	24.6039	24.8886	24.6579	24.6997	25.0869	1.27982	-0.0424999	0.866788	-0.664185	1.16547	1.23401	-1.54155	-1.08807	-0.112784	-0.903213	-0.7599	0.566108
PPP2R1B	Quantified	21.9201	22.2559	22.0202	21.355	22.8593	22.9858	23.9142	23.0472	22.3754	22.8036	22.633	22.6982	-0.997459	-0.483872	-0.844434	-1.8616	0.43885	0.632307	2.05209	0.726171	-0.301166	0.353779	0.0927803	0.192557	2
PPIF	Identified	NA	NA	NA	NA	21.5642	NA	22.6962	NA	NA	NA	NA	NA	NA	NA	NA	NA	NA	NA	NA	NA	NA	NA	NA	NA
NMT1	Quantified	22.6853	NA	NA	NA	22.609	22.0858	22.7782	23.1978	22.816	22.4076	NA	22.261	0.716144	-1.57035	-1.56306	-1.01586	0.610188	-0.116913	0.845327	1.42835	0.897809	0.330257	-0.688545	0.126647
ADSS	Identified	NA	NA	NA	NA	NA	NA	NA	NA	NA	NA	NA	NA	NA	NA	NA	NA	NA	NA	NA	NA	NA	NA	NA	NA
LRPAP1	Identified	NA	NA	NA	NA	NA	NA	NA	NA	NA	NA	NA	NA	NA	NA	NA	NA	NA	NA	NA	NA	NA	NA	NA	NA
PKLR	Quantified	26.4328	26.5033	27.2172	26.4835	26.0258	26.3621	26.6772	26.405	25.7046	26.2159	26.6773	26.6341	-0.0324022	0.156485	2.07094	0.103499	-1.12387	-0.222008	0.622874	-0.10695	-1.98506	-0.613996	0.623234	0.507247
GSTT1	Identified	NA	22.785	NA	22.5519	NA	23.4618	21.9006	22.6739	NA	23.1163	NA	22.943	NA	NA	NA	NA	NA	NA	NA	NA	NA	NA	NA	NA
SERPINB1	Identified	24.2153	23.2511	NA	NA	22.9295	23.4655	NA	23.7838	NA	24.7043	24.7776	23.6862	NA	NA	NA	NA	NA	NA	NA	NA	NA	NA	NA	NA
TPT1	Quantified	26.3321	26.037	26.2019	26.0851	25.9242	26.1916	26.2743	26.4007	25.7802	26.2115	25.823	26.2073	1.06623	-0.434269	0.404388	-0.189612	-1.00803	0.351932	0.772294	1.41488	-1.74006	0.452885	-1.52233	0.431707
ALDH1B1	Identified	NA	NA	NA	NA	NA	NA	NA	NA	NA	NA	NA	NA	NA	NA	NA	NA	NA	NA	NA	NA	NA	NA	NA	NA
SDHA	Quantified	24.0007	23.3914	23.9204	23.8546	24.3898	24.0054	26.084	23.948	23.6193	24.0534	24.0594	23.1865	-0.0585154	-0.905906	-0.170106	-0.261639	0.48263	-0.0519513	2.83898	-0.131802	-0.588929	0.0148414	0.0232371	-1.19084
CORO1A	Identified	22.7097	22.712	NA	21.8817	NA	22.0803	21.1166	22.8766	NA	NA	NA	21.7635	NA	NA	NA	NA	NA	NA	NA	NA	NA	NA	NA	NA
GDI1	Quantified	23.1914	23.1808	23.1475	22.7382	22.6622	22.971	22.335	22.6508	22.5821	22.5971	23.0856	22.7331	1.30439	1.26688	1.14899	-0.299656	-0.568875	0.524072	-1.72703	-0.609351	-0.85243	-0.799192	0.930068	-0.317863
MAT2A	Quantified	22.1218	NA	21.7078	NA	22.8664	22.5355	23.8415	22.5449	22.7282	22.3166	22.5702	21.9004	-0.357715	-1.47241	-0.990613	-0.935948	0.780535	0.274776	2.27125	0.289058	0.569364	-0.0598656	0.327751	-0.696184	2
PRKAR2B	Identified	NA	NA	NA	NA	21.2078	NA	23.2751	NA	21.1549	NA	NA	NA	NA	NA	NA	NA	NA	NA	NA	NA	NA	NA	NA	NA
RRM2	Identified	NA	NA	NA	NA	NA	NA	NA	NA	NA	NA	NA	NA	NA	NA	NA	NA	NA	NA	NA	NA	NA	NA	NA	NA
DNAJA1	Quantified	NA	NA	NA	22.3897	22.8543	23.193	24.2693	23.4578	22.6693	23.3791	NA	21.8488	-1.57553	-1.03559	-1.55315	-0.00451223	0.39417	0.684819	1.60837	0.911986	0.235347	0.844524	-0.0417071	-0.468732	2
AKT1	Identified	NA	NA	NA	NA	NA	NA	NA	NA	NA	NA	NA	NA	NA	NA	NA	NA	NA	NA	NA	NA	NA	NA	NA	NA
UQCRC1	Quantified	23.9563	23.5457	23.6191	23.9453	24.5032	24.4187	25.3637	24.6147	24.2271	24.5109	24.3998	24.5111	-0.700634	-1.53466	-1.38561	-0.723042	0.410039	0.238385	2.15769	0.636537	-0.150605	0.425647	0.200115	0.426137
IGKV1D-13	Identified	NA	NA	NA	NA	NA	NA	NA	NA	NA	NA	NA	NA	NA	NA	NA	NA	NA	NA	NA	NA	NA	NA	NA	NA
HIBADH	Identified	NA	NA	NA	NA	NA	NA	NA	NA	NA	NA	NA	NA	NA	NA	NA	NA	NA	NA	NA	NA	NA	NA	NA	NA
ATIC	Quantified	26.915	26.6218	26.7001	26.4406	27.0835	26.9513	26.3739	26.7745	26.4919	26.6278	26.5709	26.8796	0.959529	-0.364715	-0.0110205	-1.1834	1.72077	1.12328	-1.48483	0.325029	-0.95153	-0.337638	-0.594957	0.79948
HNRNPH3	Quantified	26.5106	26.4599	25.956	26.2215	26.6007	26.4794	26.5231	26.5894	26.3794	26.4834	26.447	26.351	0.5254	0.241402	-2.5794	-1.09328	1.02969	0.35037	0.595201	0.965961	-0.208965	0.37278	0.168991	-0.368148
CASP14	Identified	NA	22.1119	NA	21.0933	NA	NA	NA	NA	NA	23.5211	NA	NA	NA	NA	NA	NA	NA	NA	NA	NA	NA	NA	NA	NA
YWHAB	Quantified	27.0649	26.6465	26.7681	26.3173	26.6217	27.1344	26.3916	26.7701	26.5737	26.5549	26.5714	26.7759	1.58803	-0.149695	0.355481	-1.51703	-0.252683	1.87676	-1.20836	0.363864	-0.452234	-0.530195	-0.461841	0.387901
STIP1	Quantified	26.5869	26.3526	26.3853	26.1681	25.8932	26.3356	25.2939	25.9659	25.7315	25.7869	25.8972	26.1384	1.5241	0.86556	0.957538	0.346894	-0.425693	0.817772	-2.10985	-0.221235	-0.880106	-0.724332	-0.414258	0.263606
S100A11	Identified	23.9369	NA	NA	NA	NA	23.8168	NA	NA	NA	NA	NA	24.2792	NA	NA	NA	NA	NA	NA	NA	NA	NA	NA	NA	NA
INPP5B	Identified	NA	NA	NA	NA	NA	NA	NA	NA	NA	NA	NA	NA	NA	NA	NA	NA	NA	NA	NA	NA	NA	NA	NA	NA
PRDX2	Quantified	31.5686	31.6629	31.983	31.491	31.2308	31.2958	30.652	31.2045	30.8893	31.0099	31.2399	31.4946	0.71583	0.976984	1.86358	0.500875	-0.219865	-0.0398825	-1.8232	-0.292673	-1.1658	-0.831769	-0.194732	0.51066
PWP2	Identified	NA	NA	NA	NA	21.6521	21.6823	23.221	NA	NA	NA	NA	NA	NA	NA	NA	NA	NA	NA	NA	NA	NA	NA	NA	NA
ARRB2	Identified	NA	NA	NA	NA	22.626	NA	NA	22.6274	21.8506	NA	NA	NA	NA	NA	NA	NA	NA	NA	NA	NA	NA	NA	NA	NA
PYCR1	Quantified	19.6069	19.9621	20.404	20.7819	22.5327	22.0303	24.396	22.1174	21.7875	20.1093	21.6313	20.886	-1.2976	-1.03374	-0.705538	-0.424802	0.875721	0.502504	2.25979	0.567237	0.322164	-0.924413	0.206151	-0.347475	2
GTF2H1	Identified	NA	NA	NA	NA	NA	NA	NA	NA	NA	NA	NA	NA	NA	NA	NA	NA	NA	NA	NA	NA	NA	NA	NA	NA
CTH	Identified	NA	NA	NA	NA	NA	22.6601	NA	23.5	NA	22.5718	22.8552	NA	NA	NA	NA	NA	NA	NA	NA	NA	NA	NA	NA	NA
CD70	Identified	NA	NA	NA	NA	NA	NA	NA	NA	NA	NA	NA	NA	NA	NA	NA	NA	NA	NA	NA	NA	NA	NA	NA	NA
CDH5	Identified	NA	NA	21.6574	NA	NA	NA	NA	NA	22.5553	NA	21.5822	NA	NA	NA	NA	NA	NA	NA	NA	NA	NA	NA	NA	NA
KIF5B	Quantified	21.6427	NA	22.143	21.4813	21.8504	21.7217	21.4138	22.3354	21.9386	21.813	21.2774	22.0482	-0.161103	-2.10783	1.05531	-0.553461	0.343892	0.030882	-0.717671	1.52315	0.558356	0.25302	-1.04925	0.824699
DUT	Identified	NA	NA	NA	NA	23.6286	23.6883	23.2828	NA	23.4852	NA	23.9498	NA	NA	NA	NA	NA	NA	NA	NA	NA	NA	NA	NA	NA
MAN1A1	Identified	NA	NA	NA	NA	NA	NA	NA	21.7522	21.6428	NA	NA	NA	NA	NA	NA	NA	NA	NA	NA	NA	NA	NA	NA	NA
MCM4	Quantified	24.9722	24.85	24.5751	24.8856	25.0092	25.2988	26.2384	25.6311	25.0419	25.3962	25.264	24.8498	-0.442025	-0.718416	-1.33978	-0.63787	-0.358276	0.296498	2.42079	1.04785	-0.284452	0.516723	0.217795	-0.718847
CYP51A1	Quantified	23.8871	NA	23.1411	23.9745	23.2764	23.4274	23.5815	NA	23.1264	23.6392	23.5826	23.6165	0.770538	-2.53118	0.0103581	0.859617	0.148194	0.302075	0.459159	-1.48708	-0.00462607	0.517936	0.460212	0.494798
MCM5	Quantified	25.3863	25.4685	25.3638	25.5782	25.8002	26.0896	26.7557	25.8806	25.5317	26.1133	25.7057	25.7277	-1.00875	-0.799845	-1.06584	-0.521377	0.0425116	0.777593	2.46937	0.246795	-0.639261	0.837849	-0.197396	-0.141647
MCM7	Quantified	26.6193	26.4042	26.3689	26.7071	27.1764	27.1794	28.0051	27.1505	26.6816	26.9772	26.8799	26.646	-0.626675	-1.10766	-1.18648	-0.430347	0.618658	0.625456	2.47137	0.56094	-0.487372	0.173323	-0.0440471	-0.567157
SHMT1	Quantified	22.5267	NA	NA	NA	22.491	NA	21.5557	22.5834	21.8831	22.4274	21.6377	21.7749	1.06363	-0.840762	-0.218563	-1.29981	1.01952	-2.026	-0.137619	1.13386	0.267433	0.940848	-0.0361075	0.13356
SHMT2	Quantified	24.4223	24.1566	24.1564	24.4636	25.1661	24.8375	25.9399	25.518	24.5111	25.4316	25.1783	24.9675	-0.830093	-1.29601	-1.29642	-0.757667	0.474007	-0.102125	1.8308	1.0911	-0.674423	0.939664	0.495418	0.12575	2
HSPA4	Quantified	25.9722	25.7517	25.6235	25.5109	25.7539	25.8532	25.3675	25.8904	25.1008	25.7878	25.6178	25.8997	1.16936	0.29459	-0.213842	-0.660787	0.303499	0.697294	-1.22975	0.844766	-2.28784	0.437665	-0.236696	0.881734
CA8	Identified	NA	NA	NA	NA	NA	NA	23.169	22.3995	NA	NA	NA	22.8716	NA	NA	NA	NA	NA	NA	NA	NA	NA	NA	NA	NA
PHB	Quantified	26.3093	26.4664	26.4492	26.6625	27.4355	27.1437	28.4686	27.4795	26.9393	27.5403	27.5023	27.1298	-1.3321	-1.07621	-1.10428	-0.756892	0.502104	0.0268049	2.18477	0.573755	-0.305988	0.672844	0.611003	0.00419249	2
RPA3	Quantified	25.0296	NA	24.9667	NA	24.2659	23.8564	24.2877	23.9509	23.8615	NA	NA	24.6479	1.04563	-1.45924	1.00845	-0.975731	0.594404	0.352517	0.60732	0.408339	0.355542	-1.06672	-1.69062	0.82012
RFC4	Quantified	22.3567	22.5037	20.7991	22.0836	23.2891	23.646	25.5487	23.5003	22.7617	23.5349	22.7775	21.6478	-0.431506	-0.308113	-1.73899	-0.660733	0.351165	0.650759	2.24788	0.528455	-0.0915339	0.557496	-0.0782901	-1.02659	2
GSTZ1	Identified	NA	NA	NA	NA	NA	NA	22.4389	22.5055	22.7487	NA	NA	NA	NA	NA	NA	NA	NA	NA	NA	NA	NA	NA	NA	NA
RFC2	Quantified	NA	NA	NA	22.8437	23.2295	23.5591	24.2531	22.7423	23.6166	23.2714	23.4391	23.2816	-1.76534	-1.16008	-1.6275	-0.00958953	0.375882	0.705173	1.3986	-0.110907	0.762679	0.417772	0.585324	0.427987	2
RFC1	Identified	NA	NA	NA	NA	NA	21.2586	22.7225	NA	NA	NA	21.1751	NA	NA	NA	NA	NA	NA	NA	NA	NA	NA	NA	NA	NA
GTF2F1	Identified	22.3914	NA	NA	NA	NA	22.1252	21.7223	22.4145	22.1381	22.4378	NA	22.539	NA	NA	NA	NA	NA	NA	NA	NA	NA	NA	NA	NA
AGL	Identified	NA	NA	NA	NA	NA	NA	21.3032	NA	NA	NA	NA	21.4734	NA	NA	NA	NA	NA	NA	NA	NA	NA	NA	NA	NA
MYH9	Quantified	26.4634	26.3868	26.1812	26.2998	26.3808	26.4317	25.6044	26.3135	25.9757	26.1359	25.9658	26.4725	0.942205	0.648757	-0.139586	0.315213	0.625638	0.820605	-2.351	0.36759	-0.927622	-0.313479	-0.965387	0.977065
MYH10	Quantified	26.256	26.1836	26.1551	25.9072	26.5171	26.5427	25.8129	26.5776	26.1733	26.3265	25.9452	26.5881	0.0267648	-0.240863	-0.346351	-1.26257	0.991732	1.08649	-1.61087	1.21529	-0.278847	0.287115	-1.12191	1.25401
COPB2	Quantified	23.6225	23.5543	23.6012	23.1414	23.6308	23.527	24.2255	23.8282	23.3354	23.9054	23.6388	23.1272	0.0897731	-0.131172	0.0205833	-1.46712	0.116446	-0.219551	2.04096	0.755344	-0.839455	1.00495	0.142252	-1.51301
ADD2	Quantified	26.6524	26.6006	26.6055	26.2433	26.4666	26.9334	25.9789	26.9835	26.171	26.5797	26.4139	26.8173	0.380098	0.209209	0.225551	-0.969455	-0.232819	1.30707	-1.84186	1.47239	-1.20792	0.140426	-0.406714	0.924022
TM9SF4	Identified	NA	NA	NA	NA	NA	21.2831	22.7413	NA	NA	NA	NA	NA	NA	NA	NA	NA	NA	NA	NA	NA	NA	NA	NA	NA
BSG	Quantified	25.0322	24.9557	24.7569	23.6914	24.7868	25.1931	24.3239	25.1713	24.45	24.9935	25.0691	24.431	0.66552	0.492601	0.0429501	-2.36692	0.110606	1.02949	-0.936371	0.980126	-0.651052	0.578106	0.748985	-0.694044
TIMP3	Identified	NA	NA	NA	NA	NA	NA	NA	NA	NA	NA	NA	NA	NA	NA	NA	NA	NA	NA	NA	NA	NA	NA	NA	NA
SOX6;SOX5	Identified	NA	NA	NA	NA	NA	NA	NA	NA	NA	NA	NA	NA	NA	NA	NA	NA	NA	NA	NA	NA	NA	NA	NA	NA
GLRX	Quantified	26.1166	26.3302	25.8144	25.362	26.2295	26.9213	25.5264	25.957	NA	26.5848	24.3874	26.422	0.356268	0.492067	0.164073	-0.123585	0.428031	0.867949	-0.0190842	0.254789	-2.8816	0.653966	-0.743357	0.550486
PPM1A	Quantified	23.1471	23.5114	23.6346	NA	23.697	23.3762	22.9029	NA	23.1864	23.1903	23.1618	23.1986	0.244141	0.611155	0.735304	-2.66221	0.79822	0.475006	-0.00198582	-1.32596	0.283769	0.287677	0.258886	0.295992
IGFALS	Quantified	24.2167	24.2562	24.0358	24.921	23.8472	24.1226	24.0107	24.0718	24.9554	23.8234	24.2437	24.2185	-0.0281144	0.0810558	-0.528335	1.91891	-1.04987	-0.288473	-0.597815	-0.428933	2.0142	-1.11569	0.0462687	-0.0232075
HMGCL	Identified	NA	NA	NA	NA	NA	NA	NA	NA	NA	NA	NA	NA	NA	NA	NA	NA	NA	NA	NA	NA	NA	NA	NA	NA
PSMC2	Quantified	26.2852	26.2108	26.3833	25.661	26.3796	26.7145	26.2107	26.3338	26.1877	26.4201	26.2612	26.5647	-0.0625202	-0.355474	0.323848	-2.52059	0.309486	1.6281	-0.355766	0.129147	-0.446463	0.468985	-0.156948	1.03819
ARL2;ARL2-SNX15	Identified	NA	NA	NA	NA	23.9651	NA	23.7294	23.1255	NA	23.4697	23.1377	23.7311	NA	NA	NA	NA	NA	NA	NA	NA	NA	NA	NA	NA
CRTAC1	Identified	NA	NA	NA	NA	NA	NA	21.0016	20.7188	21.0995	NA	21.4028	NA	NA	NA	NA	NA	NA	NA	NA	NA	NA	NA	NA	NA
ARL3	Identified	21.6438	NA	20.9398	NA	NA	22.1624	NA	22.0244	NA	NA	20.829	21.8838	NA	NA	NA	NA	NA	NA	NA	NA	NA	NA	NA	NA
MAP2K2	Quantified	24.5118	24.3885	24.1166	24.3101	24.0806	24.6182	24.2291	24.7097	23.6717	24.3022	23.6054	24.165	0.85264	0.485201	-0.32541	0.251428	-0.432657	1.16982	0.00990268	1.44269	-1.65134	0.228001	-1.84924	-0.181039
ATP5C1	Quantified	25.3538	25.2143	25.4545	25.5857	25.9499	26.2338	27.1368	25.8559	25.821	26.1182	26.0196	25.2718	-0.902355	-1.16416	-0.713475	-0.467199	0.216438	0.749134	2.44405	0.0399136	-0.0255676	0.532223	0.347235	-1.05624
ATP6V1E1;ATP6V1E2	Quantified	25.2686	25.0429	25.1485	24.5116	24.881	24.8218	23.9553	24.8111	24.5401	24.7431	24.4998	25.0748	1.36791	0.742726	1.03509	-0.729524	0.294064	0.130061	-2.271	0.100431	-0.650587	-0.0879429	-0.762248	0.831018
CPOX	Quantified	25.4485	25.4166	25.3792	25.2771	24.7131	24.7955	24.8498	25.1437	24.2447	24.6279	24.3492	25.6653	0.989132	0.920016	0.838814	0.617284	-0.606193	-0.42749	-0.309674	0.32795	-1.6224	-0.791129	-1.39588	1.45957
RPL4	Quantified	26.4548	26.4848	26.1676	26.4104	27.1546	26.6371	27.7674	27.1349	27.1084	27.4328	26.753	27.0197	-0.895796	-0.832121	-1.50492	-0.989915	0.588542	-0.509034	1.88823	0.546679	0.490519	1.17871	-0.263223	0.302337
NUDT1	Quantified	25.955	NA	NA	NA	24.3607	23.3176	25.8071	25.412	NA	NA	25.1232	NA	1.28139	-0.54145	-0.751705	-1.01286	0.608915	0.168894	1.21901	1.05235	-0.522658	-0.778173	0.930546	-1.65425
GNL1	Quantified	23.5035	23.4046	23.6878	23.4481	23.2292	23.4246	23.193	23.8289	NA	23.6655	23.1035	23.5077	0.335273	0.225663	0.539568	0.273881	0.031304	0.247825	-0.00883491	0.695885	-3.08732	0.514768	-0.107979	0.339971
SERPINF1	Quantified	25.1828	25.7694	26.0359	26.3024	24.6436	24.8517	24.8525	24.6961	26.6764	25.4316	26.1038	25.6896	-0.494326	0.366477	0.757617	1.14868	-1.28564	-0.98024	-0.979052	-1.20847	1.6975	-0.129204	0.857214	0.249441	1
DLST	Quantified	24.3709	23.6326	24.3701	24.5601	25.1302	24.9197	25.7773	24.4241	24.5913	24.9527	25.0307	24.9462	-0.669737	-2.06406	-0.671119	-0.312438	0.764288	0.366712	1.98643	-0.569259	-0.25338	0.429176	0.576484	0.416898
TXNRD1	Quantified	23.703	23.772	24.0743	23.5728	23.7383	23.2661	23.4843	24.1686	22.1812	23.6739	23.8287	24.5407	0.0626745	0.182704	0.708533	-0.163927	0.124035	-0.69733	-0.317797	0.872553	-2.58465	0.0119952	0.281303	1.51991
TMCC2	Quantified	27.9539	28.1982	27.4041	27.1871	27.0009	27.2027	26.2066	26.682	26.9568	26.8322	26.5953	26.6547	1.54765	1.97675	0.581876	0.200575	-0.126477	0.227958	-1.52169	-0.686555	-0.203882	-0.422798	-0.838854	-0.734552
GMPR	Quantified	24.5859	24.3966	24.4049	24.5478	24.8017	24.6163	23.6008	24.3136	24.3657	24.5711	24.1647	24.6878	0.526522	-0.0793686	-0.0528947	0.404465	1.21713	0.623764	-2.62626	-0.34505	-0.178258	0.478975	-0.821663	0.852635
FDFT1	Quantified	NA	NA	NA	NA	22.1051	21.9985	23.2826	22.2332	NA	22.2432	NA	21.4496	-0.589687	-0.158671	-0.911558	-0.588288	0.686349	0.581102	1.849	0.812805	-0.7014	0.822767	-1.84158	0.0391631
TAGLN2	Quantified	26.6599	26.3684	26.5539	26.3563	26.5928	26.3522	26.0994	26.238	25.7905	25.8473	26.0408	26.5212	1.30157	0.289393	0.93336	0.247469	1.06851	0.233162	-0.644547	-0.163528	-1.71726	-1.52	-0.848254	0.82012
TALDO1	Quantified	28.2637	27.895	27.8482	27.4631	27.7084	27.5908	27.0496	27.434	27.1249	27.3552	27.3235	27.3706	2.10578	1.03943	0.904198	-0.209604	0.499801	0.159641	-1.40558	-0.293889	-1.1876	-0.52159	-0.613485	-0.477113
SNCA	Quantified	28.6655	28.6418	28.0395	28.1302	28.0135	28.8992	27.2345	28.0377	27.3921	27.928	27.7753	28.0095	1.22676	1.17841	-0.0498189	0.135213	-0.102863	1.70315	-1.69112	-0.0533398	-1.36973	-0.277189	-0.588461	-0.111017
ETFB	Quantified	23.8744	23.8367	24.0122	24.6359	23.8942	24.5139	25.5088	24.269	24.527	24.5671	24.8645	23.8023	-0.941665	-1.01482	-0.673703	0.538618	-0.903091	0.301372	2.23511	-0.174621	0.326774	0.404791	0.98292	-1.08168
RBMX	Quantified	22.39	23.0659	22.9812	23.2324	22.3023	22.7676	22.3942	24.8659	22.4126	23.5223	23.1185	22.148	-0.728267	0.177589	0.0640272	0.400628	-0.845741	-0.222237	-0.722542	2.58986	-0.697971	0.789185	0.248026	-1.05256
COIL	Identified	NA	NA	NA	NA	NA	NA	NA	NA	NA	NA	NA	NA	NA	NA	NA	NA	NA	NA	NA	NA	NA	NA	NA	NA
ATP6V1A	Quantified	26.5256	26.3625	26.1358	26.2739	26.2662	26.329	25.5487	26.1946	25.7817	26.1933	26.0281	26.3225	1.35048	0.742098	-0.103417	0.411862	0.383005	0.617305	-2.29286	0.116154	-1.42388	0.111107	-0.505036	0.593187
HSPA9	Quantified	26.6312	26.4003	26.6724	26.7996	27.7272	27.4966	28.5355	27.6036	27.4772	27.3547	27.5823	27.3677	-1.13595	-1.52568	-1.06642	-0.851627	0.714453	0.325164	2.07903	0.505821	0.292404	0.0855899	0.469728	0.107488	2
SETD8	Identified	NA	NA	NA	NA	NA	NA	NA	NA	NA	NA	NA	NA	NA	NA	NA	NA	NA	NA	NA	NA	NA	NA	NA	NA
EIF4A3	Quantified	25.7005	25.7527	25.8057	25.7486	26.2805	26.2221	26.6449	26.4422	25.8731	26.1418	25.9811	26.1255	-1.19175	-1.01859	-0.842738	-1.03231	0.731528	0.537869	1.9396	1.2677	-0.619195	0.271672	-0.261272	0.217483
RPS19	Quantified	24.1285	24.0654	23.7578	23.7681	24.7309	24.2567	24.4613	23.9073	24.6067	24.3304	24.0417	23.9341	-0.11734	-0.316149	-1.28518	-1.25261	1.78037	0.286658	0.931133	-0.814144	1.3891	0.518691	-0.390798	-0.729719
RPL3	Quantified	25.2274	25.0456	25.0129	25.4524	26.1711	25.3527	26.8876	25.4868	26.1622	26.1107	25.6194	25.3925	-0.772854	-1.09757	-1.15612	-0.371086	0.912779	-0.549129	2.19257	-0.309635	0.896803	0.804863	-0.0726603	-0.477949
ANP32A	Quantified	27.376	26.8987	27.0628	26.439	26.6334	26.7279	25.9098	26.8124	25.9854	26.7637	26.2334	27.2761	1.49858	0.47604	0.82756	-0.509047	-0.092453	0.110093	-1.64282	0.291013	-1.48087	0.186722	-0.949411	1.2846
FEN1	Quantified	26.598	26.4664	26.8094	26.5435	27.0542	27.1316	26.8336	26.6043	26.5265	26.6134	26.2434	26.5319	-0.257946	-0.780545	0.58112	-0.474281	1.5528	1.85999	0.6772	-0.233195	-0.542063	-0.196827	-1.66559	-0.520659
CAPG	Quantified	NA	21.7104	22.3007	22.3452	23.0275	NA	21.4193	21.5783	22.0026	21.3255	22.8036	21.9123	-0.951635	-0.168564	0.641957	0.703083	1.63987	-1.92281	-0.568401	-0.350043	0.23256	-0.697174	1.33253	0.108634
TXLNA	Identified	NA	NA	NA	NA	NA	NA	NA	NA	NA	NA	NA	NA	NA	NA	NA	NA	NA	NA	NA	NA	NA	NA	NA	NA
CCT6A	Quantified	27.822	27.6105	27.5156	27.0849	27.4641	27.8643	27.0504	27.7306	27.1079	27.5107	27.2314	27.6948	1.19479	0.468706	0.143109	-1.33549	-0.033699	1.33998	-1.45378	0.88097	-1.25646	0.126046	-0.832452	0.758279
RPL13A;RPL13a	Quantified	23.9345	23.5159	23.6411	23.7952	25.2788	24.7606	25.413	24.5671	24.756	24.4294	24.6565	23.4885	-0.627551	-1.25499	-1.06737	-0.8363	1.38784	0.610936	1.58907	0.320896	0.604153	0.114526	0.454925	-1.29613	2
STAT3	Quantified	NA	NA	24.0799	24.1366	24.3566	23.4174	25.2441	24.1212	23.961	24.0228	24.2277	23.4389	-2.27058	-1.71618	0.383139	0.425739	0.590917	-0.114514	1.25753	0.414102	0.293823	0.34026	0.494154	-0.0983849
SET;SETSIP	Quantified	26.3773	25.6278	25.4043	25.5534	26.0236	25.7789	24.9527	25.8356	25.862	26.8554	26.105	25.9377	1.0782	-0.482321	-0.947735	-0.637286	0.341728	-0.167762	-1.88809	-0.0497431	0.00518384	2.07372	0.511276	0.162829
MDH1	Quantified	27.0261	27.0066	27.001	26.556	26.66	27.1903	26.192	26.9659	26.3027	27.0133	26.4361	27.2012	0.657389	0.601544	0.585624	-0.685103	-0.388068	1.12617	-1.72463	0.485333	-1.40865	0.62075	-1.02763	1.15726
MDH2	Quantified	27.3363	26.8974	27.3729	27.5235	28.1394	27.843	28.8313	27.9138	28.0415	28.0554	28.1248	28.0833	-1.01837	-1.89382	-0.94543	-0.64496	0.583377	-0.00768052	1.96342	0.133417	0.388194	0.41587	0.554326	0.471649
RFC5	Quantified	22.0525	NA	21.7229	21.4651	23.0423	NA	24.9692	22.5037	23.1357	23.1837	21.5901	21.5923	-0.242184	-0.684314	-0.54012	-0.773175	0.6527	-1.17244	2.39458	0.165736	0.737113	0.780439	-0.660137	-0.658196
RFC3	Quantified	22.2127	21.8375	NA	21.639	23.15	23.0641	24.196	22.9343	22.3536	22.6273	22.7452	21.7678	-0.321797	-0.779121	-1.56481	-1.02095	0.820618	0.716003	2.09558	0.557796	-0.150081	0.183557	0.327208	-0.864003	2
EIF2S3;EIF2S3L	Quantified	26.7903	26.5516	26.7627	26.3907	26.8344	26.6466	26.364	27.0231	26.4687	26.6296	26.7844	27.2094	0.341418	-0.609839	0.231401	-1.25103	0.517024	-0.231014	-1.3574	1.2689	-0.940132	-0.298715	0.318091	2.0113
CETN2	Identified	NA	NA	NA	NA	22.4815	NA	NA	NA	NA	NA	NA	21.9784	NA	NA	NA	NA	NA	NA	NA	NA	NA	NA	NA	NA
EIF2D	Quantified	20.3373	NA	NA	NA	21.1752	20.9062	21.8956	NA	21.187	21.0338	20.7415	21.3518	-1.73894	0.738578	0.395403	-0.264994	-0.183909	-0.683051	1.15321	2.03709	-0.161948	-0.446388	-0.988864	0.143823
BUD31	Identified	NA	NA	NA	NA	NA	NA	NA	NA	NA	NA	NA	NA	NA	NA	NA	NA	NA	NA	NA	NA	NA	NA	NA	NA
NAA10;NAA11	Quantified	22.2649	NA	21.9957	21.4953	22.7555	22.5294	22.5182	22.985	22.2097	22.448	22.479	22.6142	0.115454	-2.85657	-0.193957	-0.768877	0.67916	0.419292	0.40651	0.942833	0.052023	0.325847	0.361474	0.516812
CSK	Identified	NA	NA	NA	NA	NA	NA	23.2869	NA	22.8108	NA	22.1945	NA	NA	NA	NA	NA	NA	NA	NA	NA	NA	NA	NA	NA
NELFA	Identified	20.2085	NA	NA	NA	NA	NA	20.3794	NA	NA	NA	NA	NA	NA	NA	NA	NA	NA	NA	NA	NA	NA	NA	NA	NA
GARS	Quantified	24.5558	24.479	24.3953	24.7064	24.5072	24.8346	25.4506	24.9266	24.5368	25.1523	24.8917	24.8649	-0.706241	-0.953918	-1.22354	-0.221409	-0.862797	0.191564	2.17611	0.488055	-0.767698	1.21504	0.375662	0.289166
IARS	Quantified	26.4137	NA	25.0723	27.6812	27.2859	27.2104	29.2113	27.0444	26.3053	27.312	27.6726	26.7601	-0.0559206	-2.82844	-0.678655	0.532441	0.348933	0.313898	1.24274	0.23683	-0.10625	0.36106	0.528477	0.104889
PRKCI	Identified	NA	NA	NA	NA	NA	NA	NA	NA	NA	NA	NA	NA	NA	NA	NA	NA	NA	NA	NA	NA	NA	NA	NA	NA
ACTR1B	Quantified	21.6968	21.7075	21.4101	22.0053	NA	22.8683	22.3457	22.4143	22.2279	22.1622	21.5935	21.3272	-0.181412	-0.166202	-0.590681	0.258851	-2.42067	1.4908	0.744838	0.84273	0.576663	0.482876	-0.328866	-0.708924
ECI1;DCI	Quantified	22.3409	NA	NA	22.094	23.3672	21.6835	23.7467	23.7708	22.7257	22.9611	22.7277	22.181	-0.102883	-1.31129	-1.90138	-0.352851	0.936152	-0.768492	1.32041	1.3448	0.286666	0.524958	0.288707	-0.264791
TMPO	Quantified	25.8354	25.5185	25.6549	25.406	25.167	25.3283	25.2443	25.6026	25.3864	25.0951	25.2472	25.9802	1.40022	0.232351	0.73494	-0.182386	-1.06346	-0.468914	-0.778448	0.542343	-0.254645	-1.32858	-0.767755	1.93433
TMPO	Identified	NA	NA	NA	NA	23.8667	23.7333	NA	NA	23.0151	NA	NA	23.6535	NA	NA	NA	NA	NA	NA	NA	NA	NA	NA	NA	NA
SKIV2L2	Quantified	22.1326	NA	NA	NA	22.2853	21.559	23.3358	22.4866	22.2826	22.3436	22.6262	22.0672	0.0583252	-1.23956	0.489403	-2.2682	0.255998	-0.684659	1.61664	0.516804	0.252559	0.33155	0.697529	-0.0263841
MTOR	Quantified	21.1808	21.2147	21.4785	NA	21.5018	21.2386	22.0147	21.6863	21.1284	21.3114	19.9234	21.2013	-0.231415	-0.164787	0.352958	0.795898	0.398711	-0.117827	1.40535	0.76071	-0.334145	0.0249804	-2.69924	-0.191203
EPS15	Quantified	22.618	22.0973	21.641	21.9117	21.4972	22.1065	21.0643	22.2416	21.5115	21.1993	21.8354	21.6578	1.87881	0.70889	-0.316285	0.29181	-0.639554	0.729631	-1.61223	1.03326	-0.607298	-1.30888	0.120393	-0.278542
ARSA	Identified	NA	NA	NA	NA	NA	NA	NA	NA	NA	NA	NA	NA	NA	NA	NA	NA	NA	NA	NA	NA	NA	NA	NA	NA
RPS27	Identified	24.5213	NA	NA	24.4795	24.2172	24.4962	24.6956	NA	24.2151	24.9474	NA	NA	NA	NA	NA	NA	NA	NA	NA	NA	NA	NA	NA	NA
TEC	Identified	NA	NA	NA	NA	NA	NA	NA	NA	NA	NA	NA	NA	NA	NA	NA	NA	NA	NA	NA	NA	NA	NA	NA	NA
RBM34	Identified	NA	NA	NA	NA	NA	NA	NA	NA	NA	NA	NA	NA	NA	NA	NA	NA	NA	NA	NA	NA	NA	NA	NA	NA
LRPPRC	Quantified	23.6749	23.7238	24.0695	24.3921	25.3699	25.4056	27.1438	25.2486	24.9222	25.5847	25.7104	24.7229	-1.35306	-1.303	-0.949327	-0.619238	0.381174	0.417652	2.19609	0.257024	-0.0769424	0.600954	0.729523	-0.280847	2
PRCP	Identified	NA	NA	NA	NA	NA	NA	23.2175	22.0188	22.5084	22.4832	NA	NA	NA	NA	NA	NA	NA	NA	NA	NA	NA	NA	NA	NA
HTT	Identified	NA	NA	NA	NA	NA	NA	NA	NA	NA	NA	NA	NA	NA	NA	NA	NA	NA	NA	NA	NA	NA	NA	NA	NA
MTHFR	Quantified	25.6856	NA	NA	NA	26.6773	26.4853	26.6438	25.6881	25.5685	25.8564	25.8063	25.8826	0.355025	-1.46367	-1.61334	-1.78492	0.884261	0.781758	0.866334	0.356322	0.292541	0.446136	0.419405	0.460151	2
SLC1A4	Identified	NA	NA	NA	NA	NA	NA	NA	NA	NA	NA	NA	NA	NA	NA	NA	NA	NA	NA	NA	NA	NA	NA	NA	NA
CRAT	Identified	NA	NA	NA	NA	NA	NA	NA	NA	NA	NA	NA	NA	NA	NA	NA	NA	NA	NA	NA	NA	NA	NA	NA	NA
MSH2	Identified	NA	NA	NA	NA	NA	22.9839	25.022	NA	NA	22.5344	22.7591	22.2363	NA	NA	NA	NA	NA	NA	NA	NA	NA	NA	NA	NA
RPSA	Quantified	26.3759	26.1894	26.0096	26.3592	26.9337	26.4258	27.2224	26.5756	26.2883	26.7021	26.8232	26.6414	-0.497524	-1.04457	-1.57214	-0.546543	1.13846	-0.351203	1.98527	0.0880105	-0.75454	0.459234	0.814422	0.281129
BTD	Identified	NA	NA	22.7023	NA	NA	NA	22.2313	21.5762	23.6874	NA	22.6594	22.1312	NA	NA	NA	NA	NA	NA	NA	NA	NA	NA	NA	NA
GPD2	Quantified	21.2906	NA	NA	NA	21.7503	21.3984	22.4039	21.3741	21.0557	21.6294	21.649	21.3467	-0.12994	-2.27301	-0.991033	0.366585	0.689086	0.0620311	1.85364	0.0187963	-0.548564	0.473726	0.508669	-0.029993
ALDH3B1	Identified	NA	NA	NA	NA	NA	NA	NA	NA	NA	NA	NA	NA	NA	NA	NA	NA	NA	NA	NA	NA	NA	NA	NA	NA
SYK	Identified	NA	NA	NA	NA	NA	20.5774	20.6317	NA	NA	20.9252	NA	NA	NA	NA	NA	NA	NA	NA	NA	NA	NA	NA	NA	NA
RANBP1	Quantified	26.8116	26.6962	26.4842	25.9667	26.5832	26.5859	25.6664	26.4646	26.4339	26.1413	26.3712	26.4358	1.32534	0.965176	0.30386	-1.31011	0.612766	0.621263	-2.24704	0.242853	0.147182	-0.765612	-0.0486183	0.152937
NAMPT	Quantified	24.0013	23.0495	23.5729	22.7765	23.8697	23.4002	22.6253	23.3487	22.4512	22.5099	22.8261	23.4515	1.60577	-0.204188	0.791103	-0.723459	1.35549	0.462621	-1.01085	0.364734	-1.34193	-1.23041	-0.629134	0.560246
AFM	Quantified	25.554	26.3117	26.6674	27.1182	25.5379	25.0697	25.2321	25.0275	27.401	25.5649	26.7178	26.1164	-0.580911	0.350524	0.787782	1.34205	-0.600714	-1.1763	-0.976686	-1.22817	1.68963	-0.567461	0.849755	0.110496
PSMC4	Quantified	24.9649	24.7505	24.8747	24.5185	25.2325	25.5495	25.0443	25.4386	24.7681	25.1568	25.066	25.2395	-0.287594	-1.00899	-0.590907	-1.79005	0.613064	1.68026	-0.0203292	1.30676	-0.949826	0.358301	0.0526557	0.636656
TSFM	Identified	NA	21.8557	NA	21.5776	NA	NA	23.8131	21.9257	NA	NA	22.12	NA	NA	NA	NA	NA	NA	NA	NA	NA	NA	NA	NA	NA
VDAC2	Quantified	24.9312	25.184	25.1498	25.2859	25.2895	25.5868	26.2235	25.7089	25.2768	25.6332	25.5457	25.4406	-1.51065	-0.757185	-0.85902	-0.453395	-0.44258	0.443566	2.34173	0.807558	-0.480604	0.58187	0.320998	0.00772222
SYNE1	Identified	NA	NA	NA	NA	NA	NA	NA	NA	NA	NA	NA	NA	NA	NA	NA	NA	NA	NA	NA	NA	NA	NA	NA	NA
ACADSB	Identified	NA	NA	NA	NA	NA	NA	22.4792	NA	20.9166	NA	NA	NA	NA	NA	NA	NA	NA	NA	NA	NA	NA	NA	NA	NA
CBX5	Identified	NA	24.4993	24.3442	24.3819	NA	24.2664	23.9842	24.9121	NA	24.4199	24.2046	25.3172	NA	NA	NA	NA	NA	NA	NA	NA	NA	NA	NA	NA
USP5	Quantified	26.9695	26.7614	27.0595	26.6915	26.6614	26.8199	26.3327	26.5639	26.5505	26.4403	26.4968	26.6753	1.41879	0.437761	1.84316	0.108233	-0.0338187	0.7137	-1.58346	-0.493486	-0.55672	-1.07642	-0.809597	0.0318685
MAP2K4	Identified	NA	NA	NA	NA	NA	NA	NA	NA	NA	NA	NA	NA	NA	NA	NA	NA	NA	NA	NA	NA	NA	NA	NA	NA
MKI67	Quantified	25.161	25.2333	24.6321	24.278	24.037	24.5631	23.381	24.8632	23.3768	24.2193	23.6066	24.7573	1.27278	1.38513	0.450393	-0.100054	-0.474808	0.343229	-1.49474	0.809692	-1.50132	-0.191423	-1.14399	0.645113
PHKA2	Identified	NA	NA	NA	NA	21.482	NA	21.1424	21.0455	20.3447	NA	NA	NA	NA	NA	NA	NA	NA	NA	NA	NA	NA	NA	NA	NA
RANGAP1	Quantified	24.9131	24.5026	24.8074	24.5615	24.4083	24.484	24.2531	24.4485	24.6395	24.3783	24.0436	24.5168	1.80842	0.0268422	1.35005	0.282614	-0.382179	-0.0537597	-1.05611	-0.208017	0.621272	-0.512608	-1.96524	0.0887071
RECQL	Quantified	23.6044	23.8073	22.9065	23.0101	23.5984	24.2167	24.2119	23.9052	23.5565	24.2772	22.9812	23.5328	-0.0613634	0.35955	-1.50989	-1.29489	-0.0738322	1.2093	1.1993	0.5628	-0.160899	1.33487	-1.35486	-0.210085
NOP2	Identified	21.8628	22.2824	NA	NA	NA	22.6074	22.996	22.2642	NA	22.4865	22.3477	NA	NA	NA	NA	NA	NA	NA	NA	NA	NA	NA	NA	NA
ATRX	Identified	NA	NA	NA	NA	NA	NA	NA	NA	NA	NA	NA	NA	NA	NA	NA	NA	NA	NA	NA	NA	NA	NA	NA	NA
HTRA2	Identified	NA	NA	NA	NA	NA	NA	NA	NA	NA	NA	NA	NA	NA	NA	NA	NA	NA	NA	NA	NA	NA	NA	NA	NA
CRK	Quantified	23.0194	22.772	22.7975	22.3099	23.158	23.0076	22.3214	22.8802	22.6307	22.6116	23.1191	22.9629	0.77487	-0.0958366	-0.0058441	-1.72179	1.26259	0.733324	-1.68123	0.285079	-0.592937	-0.659979	1.1256	0.576149
CRKL	Quantified	23.5491	23.1206	23.4811	23.3215	23.4373	23.4316	23.1162	23.3347	22.3104	23.574	23.667	23.0323	0.736209	-0.441767	0.549286	0.110578	0.428912	0.413167	-0.45405	0.146737	-2.66941	0.80477	1.06031	-0.684737
MTIF2	Identified	NA	NA	NA	NA	NA	NA	20.9381	21.123	NA	20.4713	19.7354	NA	NA	NA	NA	NA	NA	NA	NA	NA	NA	NA	NA	NA
CDKN1B	Identified	NA	NA	NA	NA	NA	NA	NA	NA	NA	NA	NA	NA	NA	NA	NA	NA	NA	NA	NA	NA	NA	NA	NA	NA
MAP2K3	Quantified	25.9707	26.2447	26.0928	26.0707	25.993	26.0377	26.0426	26.1277	26.217	26.0963	26.1353	25.9591	-1.24068	1.80513	0.116515	-0.12918	-0.992861	-0.495378	-0.441687	0.504849	1.49762	0.155908	0.589497	-1.36973
BRCC3	Quantified	21.7058	22.2318	21.1906	NA	21.882	22.039	21.8106	22.4221	21.7953	21.0317	21.5402	22.2704	-0.0759813	1.0233	-1.15287	-1.57911	0.292323	0.620358	0.143033	1.421	0.110975	-1.48497	-0.422054	1.104
RPL21	Quantified	24.1753	23.9016	23.9492	24.3493	25.3882	24.7968	26.1051	24.7441	25.0855	25.1684	25.204	24.8667	-0.987586	-1.41271	-1.33873	-0.717385	0.89615	-0.0222685	2.00965	-0.104239	0.425982	0.554815	0.610102	0.0862242	2
RPS9	Quantified	26.0484	25.734	25.5647	26.0898	26.7922	26.2048	27.456	26.2536	26.3458	26.2602	26.6424	26.0017	-0.467625	-1.09462	-1.43235	-0.384893	1.01605	-0.155651	2.34023	-0.0583049	0.125684	-0.0450621	0.717266	-0.56072
RPS10	Identified	NA	NA	NA	NA	NA	NA	NA	NA	NA	NA	NA	NA	NA	NA	NA	NA	NA	NA	NA	NA	NA	NA	NA	NA
GNPDA1	Identified	22.9115	22.568	NA	NA	NA	23.243	22.0054	NA	23.1063	NA	NA	22.6524	NA	NA	NA	NA	NA	NA	NA	NA	NA	NA	NA	NA
ARL6IP4	Identified	20.9668	NA	NA	NA	NA	21.2578	NA	21.8387	NA	NA	NA	21.367	NA	NA	NA	NA	NA	NA	NA	NA	NA	NA	NA	NA
IQGAP1	Quantified	21.7335	20.6491	21.7172	22.0585	22.5385	22.1566	22.3501	22.3195	22.1171	22.2142	22.2175	22.5097	-0.617971	-2.7458	-0.650058	0.0198154	0.961537	0.212164	0.591839	0.531793	0.134757	0.325171	0.33168	0.905074
GYG1	Quantified	23.3502	23.377	23.1859	23.2534	23.9166	24.1408	23.4207	23.623	NA	23.4522	23.3691	24.139	0.0187647	0.0496829	-0.17026	-0.0926103	0.670625	0.928601	0.099967	0.33273	-2.94078	0.136235	0.0405137	0.926535
STT3A	Quantified	23.5156	23.1698	23.6213	23.8851	24.1472	23.7707	24.5626	24.0259	24.0724	24.062	24.1327	23.4212	-0.912926	-1.81484	-0.63708	0.0510577	0.734651	-0.247341	1.81822	0.418282	0.539685	0.512494	0.696785	-1.15899
CAPZA2	Quantified	25.0772	24.362	24.3861	24.1949	23.8525	24.7754	23.794	24.4527	23.8277	25.0496	24.6772	23.8497	1.53249	0.00794892	0.0592869	-0.348184	-1.07794	0.889018	-1.20265	0.201395	-1.13077	1.47356	0.679889	-1.08404
QARS	Identified	23.4591	23.4092	NA	24.2099	24.3805	NA	23.8334	NA	NA	NA	23.62	NA	NA	NA	NA	NA	NA	NA	NA	NA	NA	NA	NA	NA
LGALS7	Identified	22.7093	NA	NA	NA	22.572	NA	NA	NA	NA	NA	NA	NA	NA	NA	NA	NA	NA	NA	NA	NA	NA	NA	NA	NA
UQCRFS1;UQCRFS1P1	Quantified	24.2424	23.4104	24.1296	23.9669	25.1929	24.5878	25.4799	25.0397	24.5324	24.7056	24.225	24.4981	-0.456074	-1.92413	-0.655154	-0.942168	1.22098	0.153307	1.72746	0.950741	0.0556509	0.361138	-0.486785	-0.00496526	2
ATP5O	Quantified	24.5383	24.7374	24.7093	24.9382	25.5783	25.3839	26.5	25.2706	25.1606	25.2198	25.608	25.1013	-1.32192	-0.940817	-0.994561	-0.556393	0.669137	0.296904	2.43361	0.079997	-0.130553	-0.0172933	0.725936	-0.24405
LIMS1	Identified	NA	NA	NA	NA	NA	22.2544	23.3744	NA	NA	NA	NA	NA	NA	NA	NA	NA	NA	NA	NA	NA	NA	NA	NA	NA
PREP	Quantified	24.8029	24.7435	24.6551	24.2876	23.7479	24.6476	24.2763	24.0645	23.8455	24.2288	24.2453	24.6416	1.29119	1.12222	0.870752	-0.17413	-1.70913	0.849422	-0.206512	-0.808764	-1.43158	-0.341367	-0.294477	0.832371
USP34	Identified	NA	NA	NA	NA	NA	NA	NA	NA	NA	NA	NA	NA	NA	NA	NA	NA	NA	NA	NA	NA	NA	NA	NA	NA
PIP4K2A	Quantified	25.381	25.2049	24.964	25.1052	25.6833	25.6605	25.0786	25.3212	25.1926	25.0728	25.1625	25.335	0.52085	-0.259704	-1.32718	-0.701459	1.86063	1.75945	-0.819273	0.256026	-0.313992	-0.844946	-0.447589	0.317191
LSS	Identified	NA	22.5383	NA	22.1806	22.4836	22.7502	23.0757	NA	22.1635	22.7374	NA	NA	NA	NA	NA	NA	NA	NA	NA	NA	NA	NA	NA	NA
GCLC	Quantified	27.1139	26.9803	26.6889	26.1349	26.8217	26.8251	26.111	26.7061	26.4292	26.5626	26.7217	26.9258	1.42264	0.996154	0.0652621	-1.70394	0.489372	0.500236	-1.7803	0.120302	-0.76389	-0.337981	0.170116	0.822032
GCLM	Quantified	29.3026	28.9606	28.9027	28.5765	28.7198	29.222	28.5958	29.3459	28.1226	29.0513	28.4426	28.874	1.24619	0.3187	0.161936	-0.722753	-0.334027	1.02751	-0.67043	1.36352	-1.9535	0.564664	-1.08572	0.0839181
PSMD8	Quantified	27.1374	27.1171	26.7642	26.5968	27.5253	27.0508	26.7286	27.6406	26.7948	27.2934	26.9889	27.6039	0.0958555	0.0385754	-0.95862	-1.43172	1.19181	-0.1488	-1.05927	1.51755	-0.872279	0.536666	-0.323725	1.41397
GSS	Quantified	25.0204	24.4796	24.9697	24.1541	24.6083	25.6458	24.1866	25.0934	23.2215	24.8406	24.9562	24.5678	0.61466	-0.27163	0.531453	-0.805035	-0.06071	1.63951	-0.751693	0.734259	-2.33322	0.320011	0.509477	-0.127077
CCT5	Quantified	27.1923	26.9641	27.0191	26.6313	27.0387	27.191	26.355	27.2106	26.6659	26.8309	26.8113	27.1297	1.01707	0.164735	0.37023	-1.07807	0.44341	1.01215	-2.10978	1.08514	-0.949017	-0.332861	-0.406021	0.783006
HSPA13	Quantified	24.0658	NA	24.054	24.0836	24.2616	24.5758	24.4551	24.0909	23.2562	24.5594	24.0734	24.9273	0.152984	-3.00634	0.143687	0.167012	0.307319	0.554893	0.459769	0.172753	-0.485016	0.541999	0.158989	0.831948
IDH2	Quantified	26.2428	26.318	26.3432	26.3362	27.2187	27.0577	27.9461	27.1164	26.7374	27.0214	26.9331	26.7876	-1.20732	-1.05491	-1.00381	-1.01786	0.771562	0.444954	2.24655	0.564163	-0.204468	0.371369	0.192491	-0.102716	2
MASP1	Identified	NA	NA	NA	NA	21.5533	NA	NA	NA	22.6718	NA	22.2344	21.5743	NA	NA	NA	NA	NA	NA	NA	NA	NA	NA	NA	NA
CPB2	Identified	21.138	NA	23.524	NA	NA	NA	22.667	23.4205	23.3431	23.1364	23.4422	NA	NA	NA	NA	NA	NA	NA	NA	NA	NA	NA	NA	NA
POU2F1;POU2F3;POU2F2	Identified	NA	NA	NA	NA	NA	NA	NA	NA	NA	NA	NA	NA	NA	NA	NA	NA	NA	NA	NA	NA	NA	NA	NA	NA
CD97;ADGRE5;ADGRE2;EMR2	Identified	NA	NA	NA	NA	NA	NA	NA	NA	NA	NA	NA	NA	NA	NA	NA	NA	NA	NA	NA	NA	NA	NA	NA	NA
ALDH9A1	Quantified	25.7044	25.8535	25.9312	25.6936	26.0604	26.1583	25.2486	25.5555	25.4106	25.8745	25.6382	26.0045	-0.209281	0.341077	0.627844	-0.249064	1.10463	1.46583	-1.89154	-0.758851	-1.29358	0.418407	-0.453682	0.898212
RPL34	Quantified	24.5453	24.3446	24.9872	25.48	25.6391	25.0503	25.752	25.1792	25.9651	25.5635	25.7665	24.6223	-1.29921	-1.67405	-0.474379	0.445782	0.742726	-0.356489	0.953422	-0.115864	1.35127	0.601687	0.980596	-1.15549
RPIA	Quantified	24.4138	23.9967	NA	23.9425	23.3429	23.8934	23.324	24.1261	23.4653	23.4825	23.6319	23.7207	0.954339	0.519515	-2.97879	0.463025	-0.162182	0.411781	-0.18182	0.654445	-0.0345722	-0.0166264	0.139166	0.231721
LMAN1	Quantified	23.1525	23.1341	23.4875	23.2869	23.8816	23.8335	24.9169	23.7049	23.1829	23.6744	23.5009	23.7552	-0.97156	-1.00923	-0.284093	-0.69581	0.52453	0.425983	2.64901	0.162066	-0.909102	0.0994897	-0.256533	0.265249
NASP	Quantified	23.7294	23.2371	NA	22.7508	22.495	22.2299	21.8151	23.1459	22.4111	21.9505	22.0024	22.7531	1.70598	1.04754	-2.043	0.397131	0.0550216	-0.299601	-0.854437	0.92549	-0.0572056	-0.673272	-0.603835	0.400191
FASN	Quantified	26.6693	26.3016	26.7771	26.3329	27.1379	26.8714	26.8738	26.9618	26.6514	26.6498	26.8925	27.0104	-0.359326	-1.80233	0.0637423	-1.6795	1.47984	0.433912	0.443589	0.788727	-0.429255	-0.435704	0.516775	0.979529
FNTB;CHURC1-FNTB	Identified	NA	NA	NA	NA	NA	NA	NA	NA	NA	NA	NA	NA	NA	NA	NA	NA	NA	NA	NA	NA	NA	NA	NA	NA
CCT3	Quantified	27.8113	27.457	27.5475	27.1675	27.6972	27.664	27.1341	27.9962	27.2239	27.6022	27.2943	27.8342	0.972502	-0.278045	0.0414831	-1.30006	0.569713	0.45277	-1.41797	1.6253	-1.10096	0.234308	-0.852409	1.05338
MRPL19	Identified	NA	NA	NA	NA	NA	NA	NA	NA	NA	NA	NA	NA	NA	NA	NA	NA	NA	NA	NA	NA	NA	NA	NA	NA
DDX46	Quantified	22.9324	23.0692	22.3574	22.8495	23.0881	23.2103	22.9138	23.5443	23.0752	23.0447	22.9621	23.1659	-0.310035	0.187017	-2.39909	-0.611062	0.255704	0.699689	-0.377448	1.91282	0.208767	0.0978279	-0.202264	0.538078
TUFM	Quantified	24.0195	24.0669	24.2114	24.3579	24.8511	24.6838	25.8535	25.0602	24.8564	25.0739	24.9093	24.6258	-1.34965	-1.25755	-0.976713	-0.692112	0.266174	-0.0588809	2.21352	0.672309	0.276435	0.698863	0.379167	-0.171563
CDC34	Identified	NA	NA	NA	NA	NA	NA	NA	NA	NA	NA	NA	NA	NA	NA	NA	NA	NA	NA	NA	NA	NA	NA	NA	NA
SRP9	Identified	NA	NA	NA	NA	23.4848	NA	NA	NA	NA	NA	NA	24.1134	NA	NA	NA	NA	NA	NA	NA	NA	NA	NA	NA	NA
CARS	Quantified	24.085	23.7271	23.739	23.3305	23.6649	23.6277	23.1617	23.7459	23.0093	23.3034	23.4451	23.4558	1.88217	0.680105	0.720066	-0.652066	0.471192	0.346093	-1.21877	0.743197	-1.73055	-0.742945	-0.26721	-0.23128
SARS	Quantified	25.2854	25.0164	25.104	25.0033	25.3319	25.152	24.7699	25.5705	24.86	25.1502	25.1393	25.4982	0.542059	-0.591627	-0.222301	-0.646888	0.738136	-0.0199778	-1.6306	1.74407	-1.25073	-0.0278122	-0.0737147	1.43939
PPM1F	Identified	21.1284	NA	21.6971	NA	21.5806	NA	21.5142	NA	NA	NA	NA	NA	NA	NA	NA	NA	NA	NA	NA	NA	NA	NA	NA	NA
PSMB3	Identified	NA	NA	NA	NA	23.3331	21.7655	NA	22.422	22.4321	NA	NA	NA	NA	NA	NA	NA	NA	NA	NA	NA	NA	NA	NA	NA
PSMB2	Quantified	24.4653	24.4803	24.2503	23.9428	24.8616	25.0077	24.2907	24.5507	23.8692	24.6153	24.6253	24.7072	-0.0204356	0.0236985	-0.653038	-1.55814	1.14607	1.57608	-0.534077	0.231179	-1.77476	0.421069	0.450704	0.691647
MCM2	Quantified	25.2829	25.2986	24.8466	25.4647	25.9951	25.9924	26.9537	26.095	25.5737	26.0799	25.9007	25.6127	-0.88259	-0.853532	-1.69324	-0.544876	0.440457	0.435523	2.22142	0.626154	-0.342435	0.598037	0.265083	-0.270002	2
ACADVL	Quantified	22.8292	23.1957	22.5949	22.3423	23.5972	23.4901	24.2768	23.2826	23.302	23.322	23.058	22.8746	-0.696922	0.0303003	-1.16177	-1.66296	0.826879	0.614363	2.17523	0.202755	0.241208	0.28079	-0.243017	-0.606855
ECI2	Quantified	NA	NA	21.8708	NA	21.3293	21.455	23.383	22.4123	NA	NA	21.3854	21.8328	-1.43293	-0.977188	0.381189	-0.902941	-0.324083	-0.160342	2.3508	1.08649	0.0375227	-0.139162	-0.250998	0.331641
YLPM1	Quantified	21.733	21.701	22.2835	NA	22.2111	21.6631	22.6151	22.9874	21.9161	21.3617	NA	22.1039	-0.104857	-0.142063	0.536538	-0.0242354	0.452236	-0.186325	0.922921	1.3567	0.108538	-0.5374	-2.70942	0.327364
VPS41	Identified	NA	NA	NA	NA	NA	NA	NA	NA	NA	NA	NA	NA	NA	NA	NA	NA	NA	NA	NA	NA	NA	NA	NA	NA
TMED10	Quantified	24.5492	24.512	24.0592	24.7907	25.3876	24.6986	25.5968	25.4107	24.5182	24.8565	24.6175	24.6489	-0.569864	-0.653119	-1.66625	-0.0292709	1.30622	-0.235489	1.7745	1.3581	-0.63925	0.117927	-0.41692	-0.346578
RBM25	Quantified	25.3371	25.2167	24.9059	24.73	24.9755	25.1348	24.3305	25.4013	24.663	24.8546	24.7438	25.2699	1.16642	0.79045	-0.180286	-0.729467	0.0372723	0.534882	-1.97743	1.36706	-0.93876	-0.340341	-0.68644	0.956643
EIF2B2	Quantified	23.9498	23.5014	23.4481	22.8008	23.8944	24.1071	23.418	23.4674	23.6313	24.0738	23.3613	23.9038	0.851766	-0.341648	-0.483623	-2.20656	0.704397	1.27058	-0.563646	-0.432289	0.00417957	1.182	-0.714594	0.729437
HINT1	Quantified	26.2228	26.4484	26.2526	26.4311	26.013	26.8514	25.5987	26.6665	25.8768	26.3411	25.9085	25.8975	0.0379048	0.657785	0.119569	0.610137	-0.538747	1.76512	-1.67715	1.2572	-0.912996	0.363004	-0.825814	-0.856015
NUP153	Quantified	22.6144	20.3015	21.9442	NA	22.1641	22.282	20.6373	23.4035	21.5646	22.0249	19.7677	22.7644	0.820978	-1.34898	0.192162	-0.315047	0.398532	0.509119	-1.03392	1.56133	-0.163925	0.267893	-1.84982	0.961675
RANBP2	Quantified	22.7895	22.5621	20.8202	22.5399	23.1541	23.3655	23.9692	22.6537	22.7066	22.7562	22.6945	23.0347	0.0485759	-0.261158	-2.63382	-0.291441	0.545216	0.833076	1.65544	-0.13646	-0.0643861	0.00322436	-0.0808768	0.382612
GSK3A	Identified	NA	NA	NA	NA	21.4972	NA	20.386	NA	NA	NA	NA	NA	NA	NA	NA	NA	NA	NA	NA	NA	NA	NA	NA	NA
SEPHS1	Identified	NA	NA	NA	NA	NA	NA	21.4872	NA	NA	NA	NA	22.1847	NA	NA	NA	NA	NA	NA	NA	NA	NA	NA	NA	NA
MTHFS;ST20-MTHFS	Identified	NA	NA	NA	NA	NA	NA	NA	NA	NA	NA	NA	NA	NA	NA	NA	NA	NA	NA	NA	NA	NA	NA	NA	NA
GMPS	Quantified	24.2743	24.3344	24.3409	24.0432	24.8783	24.5429	25.0627	24.6693	24.2957	24.4527	24.6257	24.7189	-0.856159	-0.646711	-0.623943	-1.66156	1.24895	0.0801917	1.89184	0.520523	-0.781379	-0.234094	0.368802	0.69354
LIG3	Identified	21.1984	NA	NA	NA	NA	NA	21.729	20.7391	20.4327	21.1216	NA	NA	NA	NA	NA	NA	NA	NA	NA	NA	NA	NA	NA	NA
MRE11A	Quantified	24.0103	23.1395	23.5732	23.4885	23.6224	23.5882	23.8749	24.0172	23.3725	23.37	23.5237	23.5692	1.58195	-1.74157	-0.0861892	-0.409644	0.101614	-0.029129	1.06537	1.60861	-0.852287	-0.86193	-0.275142	-0.101653
GNAQ	Identified	NA	NA	NA	NA	NA	NA	22.0739	NA	21.2891	NA	NA	NA	NA	NA	NA	NA	NA	NA	NA	NA	NA	NA	NA	NA
GDI2	Quantified	26.2943	26.1606	26.5066	25.7422	26.2046	26.3883	25.434	26.187	25.9298	25.9837	25.9011	26.3213	0.681893	0.240421	1.38256	-1.1411	0.385564	0.992253	-2.15843	0.327563	-0.521596	-0.343669	-0.616345	0.770881
EMD	Quantified	26.2834	26.1569	25.7125	26.0632	26.2557	26.3791	25.5944	26.3795	25.9369	26.1058	25.6895	26.5378	0.634084	0.216857	-1.24984	-0.0923481	0.542865	0.949972	-1.63941	0.951226	-0.509337	0.0480154	-1.32568	1.4736
CPT1A	Quantified	22.7484	21.5368	22.0207	22.6206	23.4805	22.794	24.3441	22.9425	22.9003	23.2143	23.0101	22.622	-0.150103	-1.89073	-1.19547	-0.333668	0.901698	-0.0846104	2.14245	0.12875	0.0681677	0.519231	0.225894	-0.331612
SERPINB9	Identified	NA	NA	21.9286	NA	NA	NA	NA	NA	NA	NA	22.1555	NA	NA	NA	NA	NA	NA	NA	NA	NA	NA	NA	NA	NA
SERPINH1	Quantified	23.2245	22.6413	22.4184	23.2146	23.117	22.8973	23.481	23.1046	23.3302	22.7387	22.7783	22.2268	0.770051	-0.760401	-1.34541	0.744196	0.487991	-0.0886655	1.44323	0.455346	1.04748	-0.504796	-0.400803	-1.84822
CHD4	Quantified	22.6747	21.7899	22.1239	NA	22.6694	22.5223	24.1707	22.1462	22.1927	22.6637	21.928	20.2357	0.52617	-0.282543	0.0226705	-1.85334	0.521355	0.38684	1.89357	0.0431129	0.0855768	0.516106	-0.156328	-1.70319
ST13;ST13P5	Quantified	28.7449	28.8225	28.8714	28.176	28.0601	28.4331	27.5544	28.1958	27.6105	27.8848	28.129	27.7512	1.22803	1.39843	1.50599	-0.0222207	-0.276922	0.542705	-1.38844	0.0211806	-1.26508	-0.662161	-0.12561	-0.9559
VASP	Identified	NA	NA	NA	NA	NA	NA	NA	NA	21.199	NA	20.7478	NA	NA	NA	NA	NA	NA	NA	NA	NA	NA	NA	NA	NA
DNM2	Quantified	23.3576	22.4556	23.2711	23.2165	23.5439	23.6136	24.1641	24.0429	23.4522	23.878	23.8132	23.4537	-0.364599	-2.36599	-0.55639	-0.677694	0.0489259	0.203499	1.42505	1.15605	-0.15451	0.79029	0.64653	-0.151164
METAP2	Identified	NA	NA	NA	NA	NA	NA	NA	NA	NA	NA	NA	NA	NA	NA	NA	NA	NA	NA	NA	NA	NA	NA	NA	NA
NUDT2	Quantified	22.9873	22.6379	NA	22.7544	22.7577	21.6459	21.4925	22.4254	22.7564	NA	NA	21.4996	1.20295	0.792873	-1.4813	0.929552	0.933497	-0.371616	-0.551738	0.543401	0.931968	-1.54374	-0.842528	-0.543322
KNTC1	Identified	NA	NA	NA	NA	NA	NA	22.4733	20.1879	NA	NA	NA	19.4902	NA	NA	NA	NA	NA	NA	NA	NA	NA	NA	NA	NA
CDK9	Identified	NA	NA	21.9495	21.9838	NA	NA	NA	NA	NA	NA	NA	NA	NA	NA	NA	NA	NA	NA	NA	NA	NA	NA	NA	NA
BCAM	Quantified	24.1996	24.1502	23.6021	23.4385	23.884	23.8134	23.2269	23.9363	24.1271	23.7758	22.9491	23.7781	1.20647	1.07687	-0.362373	-0.791929	0.377894	0.192605	-1.34745	0.515337	1.01616	0.0936784	-2.077	0.09974
CCT8	Quantified	28.0747	27.7033	27.6906	27.4507	27.9378	27.9965	27.152	28.0952	27.5762	27.6858	27.5241	28.3233	0.936326	-0.195696	-0.234503	-0.965637	0.51907	0.697885	-1.87625	0.99888	-0.583135	-0.249144	-0.741999	1.6942
CCT4	Quantified	27.5179	27.2585	27.267	26.9535	27.3769	27.5381	26.7383	27.3088	26.8032	27.2077	27.1247	27.784	0.910491	0.0611094	0.0886911	-0.937942	0.448806	0.976654	-1.64279	0.225656	-1.43028	-0.105411	-0.37706	1.78206
MAN2A2	Identified	NA	NA	NA	NA	NA	NA	NA	NA	NA	NA	NA	NA	NA	NA	NA	NA	NA	NA	NA	NA	NA	NA	NA	NA
ANXA11	Quantified	NA	22.8418	23.3461	NA	23.4452	23.1015	24.4277	22.9301	22.9705	23.0432	23.063	22.2685	0.101247	-0.216647	0.501519	-2.23508	0.642599	0.153242	2.04167	-0.0909274	-0.0333628	0.070214	0.0984208	-1.0329
FXR2	Identified	NA	NA	NA	NA	NA	NA	NA	NA	NA	NA	NA	NA	NA	NA	NA	NA	NA	NA	NA	NA	NA	NA	NA	NA
RAB5C	Quantified	23.8537	24.0132	23.7239	NA	24.025	24.2502	23.9304	23.6964	NA	NA	23.9951	23.3457	0.516001	0.681274	0.381529	-1.37081	0.693498	0.926951	0.595506	0.352988	-1.48306	-1.94602	0.662526	-0.0103788
RAB7A	Quantified	26.3495	26.4827	26.2218	26.1842	26.5261	26.3513	26.6057	26.2219	26.3581	26.2032	26.1422	26.7489	-0.0884545	0.614001	-0.762615	-0.960982	0.843095	-0.0789347	1.26319	-0.762032	-0.0434517	-0.860414	-1.18242	2.01901
RAB9A	Identified	21.1324	NA	NA	21.3156	NA	NA	21.634	NA	NA	21.5844	21.6933	21.5267	NA	NA	NA	NA	NA	NA	NA	NA	NA	NA	NA	NA
RAB13	Identified	NA	NA	NA	NA	NA	NA	23.8415	NA	NA	NA	23.534	NA	NA	NA	NA	NA	NA	NA	NA	NA	NA	NA	NA	NA
DAP3	Identified	NA	NA	NA	NA	21.9375	NA	23.1936	21.5288	NA	21.6142	NA	NA	NA	NA	NA	NA	NA	NA	NA	NA	NA	NA	NA	NA
RORC	Identified	NA	NA	NA	NA	NA	NA	NA	NA	NA	NA	NA	NA	NA	NA	NA	NA	NA	NA	NA	NA	NA	NA	NA	NA
GALK1	Quantified	22.8015	21.8184	NA	21.8678	23.2591	NA	22.9164	21.6582	22.2763	22.2832	22.499	23.1017	0.752402	-0.533471	-2.18474	-0.468818	1.351	-0.718207	0.902781	-0.742912	0.0655251	0.0745305	0.356784	1.14513
SSR4	Quantified	24.7632	24.1196	24.284	24.3167	25.8479	24.9176	25.3349	25.0209	24.6214	24.6531	23.9888	24.3053	0.152258	-1.0415	-0.736579	-0.675965	2.16405	0.438591	1.21265	0.630239	-0.110788	-0.051928	-1.28397	-0.69705
SHBG	Identified	NA	NA	22.8255	23.5473	NA	NA	NA	NA	23.8811	NA	NA	21.7345	NA	NA	NA	NA	NA	NA	NA	NA	NA	NA	NA	NA
BCAP31	Quantified	23.593	22.8654	23.7158	23.5648	23.2669	23.4791	24.2954	24.1697	23.8956	23.8688	24.3981	23.9307	-0.366659	-2.02759	-0.086381	-0.431052	-1.11111	-0.626511	1.23687	0.949942	0.324142	0.263013	1.47114	0.404195
TPMT	Identified	22.2819	NA	NA	NA	22.2937	NA	22.1948	21.8371	22.4862	NA	NA	22.4947	NA	NA	NA	NA	NA	NA	NA	NA	NA	NA	NA	NA
MECP2	Identified	22.7952	NA	NA	NA	22.2621	22.8152	NA	22.662	NA	NA	22.4066	NA	NA	NA	NA	NA	NA	NA	NA	NA	NA	NA	NA	NA
HCFC1	Quantified	23.7857	24.0141	23.8486	23.563	23.7521	23.9804	23.9483	23.9995	23.4635	23.7959	23.7663	23.7473	-0.116033	1.22749	0.254225	-1.42547	-0.313707	1.02937	0.84068	1.14141	-2.01073	-0.0558121	-0.230039	-0.341379
HSD17B4	Quantified	23.3138	23.0805	23.5334	23.8459	24.7744	24.493	26.048	24.7304	24.2478	24.5913	24.7659	23.7038	-1.15457	-1.43907	-0.886839	-0.505717	0.62641	0.28323	2.17939	0.572758	-0.0157205	0.403175	0.616019	-0.679075	2
PSMD7	Quantified	26.3649	26.0845	26.075	26.2401	26.793	26.5946	26.1731	26.6328	25.897	26.3937	26.4018	26.6683	0.0179429	-0.999074	-1.03354	-0.434607	1.57136	0.851552	-0.677769	0.990187	-1.67938	0.122579	0.151884	1.11887
STAT5B	Identified	21.8304	NA	22.1385	21.8613	NA	NA	22.4183	21.6309	NA	22.1382	NA	21.7953	NA	NA	NA	NA	NA	NA	NA	NA	NA	NA	NA	NA
CLCN7	Identified	NA	NA	NA	NA	NA	NA	22.2727	NA	21.7322	22.0174	NA	22.0746	NA	NA	NA	NA	NA	NA	NA	NA	NA	NA	NA	NA
VAMP7	Identified	NA	23.2781	NA	NA	23.758	NA	NA	22.7922	NA	NA	22.5065	22.8832	NA	NA	NA	NA	NA	NA	NA	NA	NA	NA	NA	NA
XK	Identified	NA	NA	NA	NA	NA	NA	22.7801	22.8921	NA	NA	NA	NA	NA	NA	NA	NA	NA	NA	NA	NA	NA	NA	NA	NA
RPS6KA3	Quantified	23.3784	21.4895	22.8653	22.72	22.8063	23.3844	23.6531	23.0019	22.4913	22.7294	22.6091	22.1668	1.04064	-2.21504	0.156226	-0.0941737	0.0546192	1.0511	1.51412	0.391767	-0.488379	-0.0779574	-0.28526	-1.04766
AFF1	Identified	NA	NA	NA	NA	NA	NA	NA	NA	NA	NA	NA	NA	NA	NA	NA	NA	NA	NA	NA	NA	NA	NA	NA	NA
HDGF	Quantified	27.4796	27.1015	26.8463	26.2847	26.9684	27.2455	25.8772	26.7946	26.3149	26.7679	26.4925	27.0036	1.57845	0.743575	0.180019	-1.05986	0.449716	1.06162	-1.95969	0.0660609	-0.993228	0.00695822	-0.600983	0.527359
LUM	Quantified	23.7994	24.1481	24.4218	24.9259	23.5917	23.7481	23.0389	24.2491	25.2659	24.4227	24.6425	24.1174	-0.656134	-0.0815777	0.369277	1.19992	-0.998237	-0.740653	-1.90911	0.0848056	1.75996	0.370863	0.732987	-0.132101
NDUFA8	Identified	NA	NA	NA	NA	NA	NA	NA	NA	NA	NA	NA	NA	NA	NA	NA	NA	NA	NA	NA	NA	NA	NA	NA	NA
HNRNPA3	Quantified	27.3482	27.6629	27.1228	26.9125	27.122	27.3336	26.8309	27.6634	27.096	27.5596	26.9508	27.5041	0.303562	1.37265	-0.462499	-1.17693	-0.465183	0.253966	-1.45433	1.37426	-0.553569	1.02175	-1.04674	0.833062
PGD	Quantified	28.4371	28.1712	28.0872	27.8523	27.8922	28.2267	27.5409	28.5395	27.7153	28.2701	28.0716	28.6936	0.91981	0.1366	-0.110592	-0.802705	-0.685092	0.300159	-1.7199	1.22141	-1.20622	0.42796	-0.156739	1.67531
KPNA2	Identified	NA	NA	NA	NA	NA	NA	NA	NA	NA	NA	NA	NA	NA	NA	NA	NA	NA	NA	NA	NA	NA	NA	NA	NA
KPNA1	Quantified	23.8358	24.0868	23.6688	23.4511	23.8269	24.1822	23.5821	24.1671	23.8605	23.5289	NA	24.4795	0.214227	0.523425	0.00856845	-0.259637	0.203272	0.640951	-0.0982632	0.622461	0.24471	-0.163853	-2.94314	1.00728
RAP1GDS1	Identified	NA	NA	NA	NA	NA	NA	NA	NA	NA	NA	NA	NA	NA	NA	NA	NA	NA	NA	NA	NA	NA	NA	NA	NA
DHRS7B	Quantified	NA	NA	21.0419	NA	21.1873	NA	20.8737	21.4257	21.1774	21.3209	21.0843	21.5942	-2.30193	-0.632715	-0.233832	-0.147497	0.260703	0.293093	-0.805524	1.07118	0.227104	0.714787	-0.0896453	1.64428
ARHGDIB	Quantified	24.2121	23.9858	23.7812	23.2086	23.5379	24.3529	23.609	24.0068	24.247	23.6007	23.707	24.0493	1.03832	0.374436	-0.225988	-1.90591	-0.939763	1.45157	-0.731237	0.436154	1.14075	-0.755458	-0.443478	0.560613
AGFG1	Quantified	NA	NA	22.7722	22.8866	22.6541	23.6918	23.8622	24.1386	22.9283	NA	NA	23.6794	-1.24674	-1.88279	0.227407	0.305123	0.14722	0.85218	0.967962	1.15574	0.333502	-0.371311	-1.33204	0.843753
HNRNPF	Quantified	25.1387	25.5796	25.2413	25.293	25.6674	25.2685	26.169	25.4814	25.6512	25.5755	25.6207	25.3755	-1.33046	0.270257	-0.95792	-0.770233	0.58908	-0.859411	2.41017	-0.086205	0.530269	0.255508	0.419571	-0.470633
MSH6	Quantified	20.7986	21.5443	22.9734	NA	23.6254	23.4885	25.4922	23.4083	22.8835	23.7819	23.0911	22.5319	-1.49111	-0.947603	0.0938738	-1.69752	0.569125	0.469309	1.92965	0.410895	0.0284081	0.683127	0.179724	-0.227873	2
KIF11	Quantified	NA	NA	NA	NA	19.7511	NA	22.9885	19.9211	19.4761	20.1774	19.805	18.4276	-0.0252296	-0.350031	0.4409	0.891183	-0.50749	0.568322	2.35949	-0.356895	-0.751036	-0.129935	-0.459731	-1.67954
ZNF131	Identified	NA	NA	NA	NA	NA	NA	NA	NA	NA	NA	NA	NA	NA	NA	NA	NA	NA	NA	NA	NA	NA	NA	NA	NA
RBM5	Identified	NA	NA	NA	NA	NA	NA	NA	NA	NA	NA	NA	NA	NA	NA	NA	NA	NA	NA	NA	NA	NA	NA	NA	NA
HRSP12	Identified	23.2419	NA	22.6195	NA	23.0735	23.551	NA	23.188	NA	23.2029	NA	23.16	NA	NA	NA	NA	NA	NA	NA	NA	NA	NA	NA	NA
SMS	Identified	23.4741	NA	23.4044	23.2809	23.4294	24.6253	NA	23.8455	NA	24.4703	NA	NA	NA	NA	NA	NA	NA	NA	NA	NA	NA	NA	NA	NA
DDOST	Quantified	24.9885	24.7729	24.3986	24.7576	26.0037	25.4615	26.1873	25.3219	25.0032	25.0863	25.1891	24.9636	-0.370639	-0.7926	-1.52539	-0.822707	1.61653	0.55517	1.97598	0.282049	-0.341772	-0.179181	0.02198	-0.419415	2
THOP1	Quantified	24.0201	23.975	24.0849	23.526	23.6576	24.1216	23.6816	24.3568	23.1441	23.929	23.7674	24.1771	0.451574	0.315723	0.646481	-1.03577	-0.639538	0.757076	-0.567292	1.46481	-2.18516	0.177115	-0.309178	0.924161
CAPZA1	Quantified	25.2888	25.0044	24.8835	24.38	24.888	25.006	24.006	24.8819	24.3301	25.189	24.5978	25.0044	1.31044	0.565688	0.249316	-1.06905	0.260892	0.56995	-2.04834	0.245165	-1.19984	1.04901	-0.49892	0.565688
NUP98	Quantified	24.8992	24.5381	24.678	24.1992	24.9896	24.7115	24.9612	25.0213	24.3752	24.8937	24.5444	24.6794	0.739172	-0.653485	-0.113903	-1.96066	1.08756	0.0151699	0.977929	1.20997	-1.28167	0.717972	-0.629329	-0.108724
BLVRA	Quantified	26.7932	27.0662	26.872	26.6832	26.9294	27.2264	27.1154	27.2761	27.0484	26.8113	26.5267	26.7667	-0.58951	0.619831	-0.24042	-1.07628	0.0140509	1.32924	0.83753	1.54962	0.541136	-0.509245	-1.76944	-0.706512
SLC25A1	Quantified	22.3826	22.0053	22.7099	NA	23.0279	22.5247	22.884	22.682	23.0266	22.3662	22.3299	22.4291	0.00546941	-0.492081	0.437013	-2.90738	0.856272	0.192829	0.666581	0.400199	0.854581	-0.0161869	-0.0640744	0.0667752
PLK1	Identified	NA	NA	NA	NA	21.9012	NA	22.1749	NA	NA	NA	NA	NA	NA	NA	NA	NA	NA	NA	NA	NA	NA	NA	NA	NA
ARFIP1	Identified	NA	NA	NA	NA	21.726	21.2115	21.8002	NA	NA	NA	NA	21.0558	NA	NA	NA	NA	NA	NA	NA	NA	NA	NA	NA	NA
NUBP1	Identified	NA	NA	NA	NA	NA	NA	NA	NA	NA	NA	NA	NA	NA	NA	NA	NA	NA	NA	NA	NA	NA	NA	NA	NA
ACLY	Quantified	26.8061	26.7251	26.7222	26.329	26.6273	27.1076	26.849	26.7429	26.4746	26.7367	26.7756	26.7378	0.454181	0.0292964	0.0142815	-2.04726	-0.483375	2.03467	0.678985	0.122807	-1.28375	0.0904124	0.29393	0.0958211
METAP1	Quantified	22.3321	NA	NA	22.8064	22.8166	NA	23.0569	22.8115	22.4871	22.7176	23.2943	23.1475	0.0260808	-1.55029	-1.85378	0.506107	0.516443	-1.36614	0.759675	0.511275	0.182931	0.416257	1.00002	0.851422
GPX4	Quantified	22.6023	22.446	22.5457	21.7882	22.4238	22.7249	22.5601	22.726	21.6569	22.6967	22.3999	22.4929	0.520604	0.0693488	0.357314	-1.82977	0.00529163	0.874639	0.398808	0.877942	-2.20867	0.79334	-0.0636027	0.204755
IQSEC1	Identified	NA	NA	NA	NA	24.9571	NA	NA	NA	24.6984	NA	NA	NA	NA	NA	NA	NA	NA	NA	NA	NA	NA	NA	NA	NA
SUCLG1	Identified	NA	NA	NA	NA	23.6483	23.4017	23.7148	NA	NA	NA	NA	23.6974	NA	NA	NA	NA	NA	NA	NA	NA	NA	NA	NA	NA
MVD	Quantified	25.4375	25.7385	25.393	25.0859	25.2138	25.6527	23.953	25.413	24.5707	25.2842	25.2519	25.1934	0.524542	1.14305	0.4331	-0.198225	0.064775	0.966782	-2.52648	0.474067	-1.25694	0.209391	0.143052	0.0228776
RABGGTB	Identified	NA	NA	NA	NA	NA	NA	21.8576	NA	21.9573	NA	NA	21.9848	NA	NA	NA	NA	NA	NA	NA	NA	NA	NA	NA	NA
COPB1	Quantified	23.7848	23.5806	23.1789	23.3679	24.411	23.6417	24.5074	23.7209	23.6916	23.2363	23.7542	23.3313	0.241764	-0.247484	-1.21015	-0.757315	1.74248	-0.100985	1.97357	0.0886673	0.0184422	-1.07253	0.168508	-0.84497
HCCS	Identified	NA	NA	NA	NA	NA	NA	20.3087	NA	NA	NA	NA	20.0425	NA	NA	NA	NA	NA	NA	NA	NA	NA	NA	NA	NA
SLC16A1	Quantified	24.7717	25.0749	24.9786	24.8126	25.0659	25.3111	24.689	25.1982	24.5315	24.4634	24.9754	25.0688	-0.536377	0.624932	0.256098	-0.379845	0.590427	1.52964	-0.853388	1.09714	-1.4566	-1.71718	0.243715	0.601429
IST1	Quantified	22.5091	22.2624	23.1193	22.8317	22.5517	21.7626	21.7663	22.9855	22.3987	22.3764	21.4915	23.2481	0.120156	-0.321338	1.21263	0.697738	0.196427	-1.21624	-1.20957	0.973051	-0.0773301	-0.117292	-1.7014	1.44318
SUB1	Quantified	25.8871	26.03	26.1717	25.7208	26.1855	25.9694	25.7055	26.192	25.893	26.1713	25.8931	26.2233	-0.625225	0.142096	0.902197	-1.51754	0.976308	-0.183416	-1.59945	1.01143	-0.593226	0.900353	-0.592605	1.17908
RARS	Quantified	23.8758	23.5839	23.5679	22.7601	23.4994	24.0053	23.9466	23.7487	23.3836	23.7259	22.9812	22.6776	0.881302	0.232003	0.196321	-1.60107	0.0438126	1.1695	1.03897	0.598535	-0.213656	0.547807	-1.10901	-1.78452
HIRA	Identified	NA	NA	NA	NA	NA	NA	NA	NA	NA	NA	NA	NA	NA	NA	NA	NA	NA	NA	NA	NA	NA	NA	NA	NA
ATP6AP1	Identified	22.8097	22.6208	NA	NA	NA	23.3177	NA	22.8798	NA	22.93	NA	NA	NA	NA	NA	NA	NA	NA	NA	NA	NA	NA	NA	NA
YARS	Quantified	27.2533	26.7769	27.0577	26.8838	27.2508	27.4525	27.1637	27.0359	26.8714	27.2219	27.1028	27.0623	0.833644	-1.66541	-0.192784	-1.10488	0.820386	1.87834	0.363283	-0.306873	-1.16994	0.668648	0.0440264	-0.168442
USP14	Quantified	26.2149	25.9964	25.8405	25.6297	25.9302	26.2587	25.3432	26.0112	25.72	26.141	25.7963	25.8053	1.24519	0.406189	-0.192534	-1.00173	0.151944	1.41316	-2.10179	0.463077	-0.655054	0.961384	-0.362163	-0.327668
PRKAG1	Quantified	23.0744	23.116	23.2029	23.9244	23.547	23.6782	24.5874	24.1329	23.4293	23.8605	24.0699	24.0192	-1.39381	-1.30389	-1.11641	0.44083	-0.373792	-0.0905868	1.87165	0.890744	-0.627769	0.302873	0.75478	0.645376
BCAT1	Identified	NA	23.7693	NA	23.8902	NA	23.674	23.231	23.5729	22.5321	23.52	NA	23.4349	NA	NA	NA	NA	NA	NA	NA	NA	NA	NA	NA	NA
ATP1B3	Quantified	24.6205	23.7631	24.4359	24.8526	24.7744	24.3226	24.766	24.7747	24.3244	24.6118	24.7229	24.6518	0.225568	-2.58608	-0.379785	0.986669	0.730302	-0.751284	0.702524	0.731291	-0.745651	0.197052	0.561138	0.328259
RAD23A	Quantified	26.5812	26.7238	26.8199	26.1632	25.7484	25.7593	24.9432	25.7003	25.5215	25.91	26.0775	25.7441	1.12698	1.3918	1.57041	0.350627	-0.419649	-0.399335	-1.91513	-0.50901	-0.84113	-0.119454	0.191496	-0.427599	3
RAD23B	Quantified	24.4974	24.4189	24.2095	24.1583	23.7212	24.2196	23.3699	23.6048	23.2167	24.1522	23.8873	24.2476	1.26487	1.07459	0.567363	0.443403	-0.615503	0.591958	-1.4666	-0.897499	-1.83762	0.428625	-0.213225	0.659637
ALDH18A1	Quantified	22.6776	22.0798	22.5996	22.1752	23.5359	23.478	24.8934	23.6264	22.9588	23.5526	23.5254	22.8391	-0.626105	-1.39914	-0.726909	-1.27576	0.483672	0.408875	2.23896	0.600784	-0.262492	0.505326	0.470125	-0.41734	2
NAPA	Quantified	25.0492	24.8453	24.9407	24.9324	24.5437	24.6878	24.1486	24.0615	24.3711	24.6686	24.7397	24.459	1.36491	0.715544	1.01942	0.992804	-0.245071	0.214034	-1.50316	-1.78065	-0.794834	0.152593	0.379329	-0.514921
EIF5	Quantified	24.8562	24.5109	24.2271	24.2266	25.1062	24.8579	24.4686	24.994	24.7607	24.657	24.4853	25.0666	0.56282	-0.570582	-1.50205	-1.50373	1.38331	0.568118	-0.709672	1.01511	0.249261	-0.0911952	-0.654714	1.25332
IGKV6-21	Identified	NA	NA	NA	NA	NA	NA	NA	NA	NA	NA	NA	NA	NA	NA	NA	NA	NA	NA	NA	NA	NA	NA	NA	NA
PSMD4	Identified	21.0414	NA	NA	NA	22.1388	21.2332	NA	21.6066	22.2509	NA	NA	22.0103	NA	NA	NA	NA	NA	NA	NA	NA	NA	NA	NA	NA
DRG2	Identified	NA	NA	21.6188	NA	NA	NA	21.6981	NA	NA	NA	NA	21.2847	NA	NA	NA	NA	NA	NA	NA	NA	NA	NA	NA	NA
APOC4	Identified	NA	NA	22.4295	22.5565	22.0522	NA	22.7554	21.6829	22.4116	22.4043	22.5987	NA	NA	NA	NA	NA	NA	NA	NA	NA	NA	NA	NA	NA
PLTP	Identified	NA	22.8556	23.4669	24.0042	23.0023	NA	23.3566	22.6553	23.9653	NA	22.9793	23.2392	NA	NA	NA	NA	NA	NA	NA	NA	NA	NA	NA	NA
CSE1L	Quantified	27.7374	27.4065	27.3796	27.3748	27.8176	27.8105	27.9444	27.92	27.5382	27.6792	27.393	27.9143	0.339471	-1.10484	-1.22203	-1.24334	0.689511	0.658554	1.24295	1.13648	-0.530113	0.0853433	-1.16388	1.11188
VCP	Quantified	27.5477	27.3454	27.2943	26.972	27.1471	27.2928	26.5868	27.3789	27.0404	27.2924	27.2474	27.274	1.40883	0.585145	0.377318	-0.93433	-0.221971	0.37125	-2.50225	0.721626	-0.656013	0.369464	0.186238	0.294688
MFAP1	Identified	NA	NA	NA	NA	NA	NA	NA	NA	NA	NA	NA	NA	NA	NA	NA	NA	NA	NA	NA	NA	NA	NA	NA	NA
HADHB	Quantified	23.4772	23.4529	23.1383	24.1543	24.7379	24.0759	25.2111	24.1608	24.617	24.1713	24.4788	24.0884	-1.14418	-1.18569	-1.723	0.0124933	1.00948	-0.121492	1.81769	0.0235557	0.802894	0.0414922	0.56687	-0.100122
MANF	Identified	NA	NA	NA	NA	20.8892	NA	NA	NA	NA	NA	NA	20.957	NA	NA	NA	NA	NA	NA	NA	NA	NA	NA	NA	NA
ADAR	Quantified	21.5403	22.7401	NA	NA	22.9763	22.4896	23.9224	22.4569	NA	22.073	NA	21.0353	-0.330107	0.782132	-1.62671	-0.265436	1.00114	0.549939	1.87825	0.519643	-1.07793	0.163682	-0.796303	-0.7983
IGHV1-3;IGHV1-69-2	Identified	NA	NA	NA	NA	NA	NA	NA	NA	NA	NA	NA	NA	NA	NA	NA	NA	NA	NA	NA	NA	NA	NA	NA	NA
SEC13	Quantified	21.8686	21.7354	21.913	NA	22.2795	22.2651	22.4008	21.7163	21.7574	NA	22.1934	21.9276	0.208863	0.0243364	0.270315	-2.40524	0.777947	0.757989	0.945815	-0.00210529	0.0547211	-1.58178	0.658637	0.290503
NHP2L1	Quantified	25.2696	24.564	24.6828	24.4548	25.7184	25.3367	25.4322	25.4069	24.9867	25.2936	25.0011	24.9273	0.466629	-1.36178	-1.0539	-1.64492	1.6297	0.640632	0.888037	0.822475	-0.26635	0.52896	-0.229089	-0.42039
HNRNPH2	Quantified	23.6233	23.8883	23.2053	23.4331	24.1444	23.8256	24.4226	24.2013	23.9968	23.801	23.6381	23.7117	-0.593593	0.188995	-1.82835	-1.15536	0.94543	0.00389862	1.7672	1.11351	0.509534	-0.0686596	-0.549957	-0.332653
OXCT1	Quantified	23.6894	22.7079	22.5061	23.3512	24.5122	24.4049	25.9318	24.5135	23.9097	23.6523	24.1906	24.2034	-0.303468	-1.38666	-1.60936	-0.676704	0.604511	0.486101	2.17119	0.605908	-0.0604272	-0.344477	0.249618	0.263774	2
EIF3B	Quantified	25.4675	25.1338	25.092	24.9575	24.6809	24.5621	24.7013	24.4687	24.3563	24.6626	23.998	24.1073	1.82771	1.05089	0.953712	0.640471	-0.0034028	-0.279812	0.0442066	-0.497253	-0.759024	-0.0458749	-1.59306	-1.33856
BID	Identified	NA	23.2798	NA	NA	NA	NA	NA	NA	NA	NA	NA	23.4555	NA	NA	NA	NA	NA	NA	NA	NA	NA	NA	NA	NA
ATP5J2;ATP5J2-PTCD1	Quantified	24.4184	24.2631	24.8	24.868	25.5302	25.1575	26.6606	25.165	25.6046	25.1901	25.9314	24.8392	-1.18269	-1.41695	-0.606995	-0.504392	0.494609	-0.0676679	2.19995	-0.0562989	0.606789	-0.0184465	1.09993	-0.547826
RRP1	Identified	21.9899	NA	NA	21.6333	NA	22.4581	23.1559	22.192	21.9407	23.4425	NA	21.9544	NA	NA	NA	NA	NA	NA	NA	NA	NA	NA	NA	NA
MARS	Quantified	22.8153	22.7701	23.1031	22.8473	24.0037	23.4565	25.0775	23.6739	24.3533	24.065	23.2657	23.0849	-1.01882	-1.08214	-0.615923	-0.974079	0.644934	-0.121138	2.14836	0.183222	1.13448	0.73075	-0.388276	-0.64137
POLE2	Identified	NA	NA	NA	NA	NA	NA	NA	NA	NA	NA	NA	NA	NA	NA	NA	NA	NA	NA	NA	NA	NA	NA	NA	NA
ATP5I	Quantified	NA	25.5601	NA	NA	26.5061	25.7792	26.0038	27.0487	NA	NA	25.4807	NA	-0.908517	0.763466	-1.09237	-1.03191	1.08452	0.837812	0.91404	1.2687	-0.853349	-0.497157	0.736498	-1.22173	2
EIF6	Quantified	25.1413	24.8403	24.8693	24.8483	24.9135	25.1962	24.9187	25.5405	25.3937	25.4353	25.384	25.7538	-0.143849	-1.10711	-1.01414	-1.08136	-0.872775	0.0317889	-0.856151	1.13373	0.663933	0.796891	0.632934	1.81611
CTBP2	Identified	NA	NA	NA	NA	NA	NA	23.4282	NA	NA	22.1233	NA	NA	NA	NA	NA	NA	NA	NA	NA	NA	NA	NA	NA	NA
PEX3	Identified	NA	NA	NA	NA	NA	NA	NA	NA	NA	NA	NA	NA	NA	NA	NA	NA	NA	NA	NA	NA	NA	NA	NA	NA
HSD17B7	Identified	NA	NA	NA	NA	NA	NA	NA	NA	NA	NA	NA	NA	NA	NA	NA	NA	NA	NA	NA	NA	NA	NA	NA	NA
WDR4	Identified	21.9855	NA	NA	NA	NA	NA	21.5299	NA	NA	NA	22.0275	NA	NA	NA	NA	NA	NA	NA	NA	NA	NA	NA	NA	NA
NUP107	Quantified	23.7198	23.0271	22.8132	23.0471	23.1762	23.6321	24.1849	23.577	23.0682	23.4541	23.079	23.0069	1.01483	-0.723816	-1.26059	-0.673546	-0.349629	0.794682	2.18195	0.656448	-0.620504	0.347972	-0.593475	-0.774321
EEFSEC	Quantified	NA	21.6872	22.2167	NA	21.4695	21.4897	22.1789	22.649	21.5378	21.8089	21.6368	21.9184	-1.64048	-0.235323	1.0569	-0.206521	-0.766671	-0.717304	0.964831	2.11193	-0.599954	0.0617772	-0.358187	0.329002
MTPN	Quantified	26.5387	26.3799	25.9896	NA	25.2455	26.3146	24.9943	25.1622	25.8751	26.3805	25.946	25.2033	0.808737	0.68795	0.391073	-2.8903	-0.174861	0.638274	-0.365963	-0.238255	0.304007	0.688378	0.35795	-0.206995
IGHV4-28	Identified	25.0681	NA	25.74	24.3945	24.465	24.3936	NA	24.3727	26.9403	NA	26.1645	25.3076	NA	NA	NA	NA	NA	NA	NA	NA	NA	NA	NA	NA
GNG2	Quantified	23.3257	23.7513	23.5194	NA	22.6457	23.5287	22.633	22.717	22.9166	23.044	22.8953	23.4131	0.561525	1.29179	0.893903	-2.4153	-0.604926	0.909906	-0.626861	-0.482771	-0.140333	0.0782465	-0.176737	0.711559
SEC61G	Identified	NA	NA	24.8068	NA	NA	NA	25.5384	24.5069	24.5509	24.6352	NA	24.1862	NA	NA	NA	NA	NA	NA	NA	NA	NA	NA	NA	NA
TPI1	Quantified	29.9366	29.6143	29.7736	29.1228	28.9777	29.0259	28.1263	28.76	28.5208	28.2779	28.6736	28.9242	1.68833	1.12079	1.40127	0.255219	-0.000174843	0.0846974	-1.49933	-0.3836	-0.804707	-1.2325	-0.53559	-0.0944061
EIF3E	Quantified	24.9444	24.5395	24.9498	25.0066	24.9078	23.7591	24.9965	24.0349	24.9726	24.4381	24.4999	24.3621	0.78284	-0.187153	0.795877	0.932027	0.695345	-2.05687	0.907846	-1.39606	0.850478	-0.43008	-0.281994	-0.612257
SEC61B	Quantified	23.9996	NA	24.2381	NA	24.1661	24.1183	24.6102	24.0478	24.5252	23.8397	23.9417	24.0228	0.319744	-2.17017	0.482518	-2.06022	0.433358	0.400769	0.736385	0.352641	0.678361	0.210686	0.280288	0.335637
PPP4C	Quantified	22.0526	NA	NA	NA	22.8279	22.2253	22.548	21.9717	NA	NA	NA	21.8594	0.457151	-0.0933268	-1.36981	-0.446996	1.52746	0.695548	1.14111	0.345373	-1.35319	0.453692	-1.54743	0.190431
GABARAPL2	Quantified	23.6655	22.9541	23.0292	22.9269	24.3061	23.3909	24.0389	24.0683	23.844	23.7841	23.7252	24.5491	-0.0468052	-1.39403	-1.25187	-1.44549	1.1664	-0.566863	0.660484	0.716033	0.291373	0.177815	0.0662364	1.62671
ACTB	Identified	NA	NA	NA	NA	NA	NA	NA	NA	NA	NA	NA	NA	NA	NA	NA	NA	NA	NA	NA	NA	NA	NA	NA	NA
EIF4A1	Quantified	27.7104	27.5709	27.6098	27.5535	28.1714	27.9865	28.6553	27.8627	27.7563	28.0029	28.0586	27.6804	-0.550807	-0.991454	-0.868606	-1.04639	0.904504	0.320747	2.43248	-0.0699838	-0.406077	0.372524	0.548593	-0.645534
RPS20	Quantified	25.0431	24.1889	24.2513	24.2833	25.0836	25.3554	26.1726	24.7891	25.167	25.9854	23.8464	24.5243	0.211538	-0.975182	-0.888528	-0.844062	0.267783	0.645294	1.78062	-0.141438	0.38353	1.52056	-1.45092	-0.509191
IGHV3-35	Identified	NA	NA	21.4811	21.6852	NA	NA	NA	NA	22.4836	NA	21.7243	21.0112	NA	NA	NA	NA	NA	NA	NA	NA	NA	NA	NA	NA
CDC42	Quantified	23.9009	24.2874	24.4047	23.9457	24.2369	23.9463	23.654	NA	23.544	23.9554	24.416	23.7855	0.165112	0.569149	0.691751	0.211849	0.516305	0.212503	-0.0930186	-3.03569	-0.208011	0.222083	0.703589	0.0443813
DSTN	Quantified	23.839	24.0058	23.3617	NA	24.9236	25.0817	24.9381	24.885	24.3043	24.5004	NA	24.4509	0.00882589	0.120154	-0.309787	-1.93421	0.73276	0.83833	0.742455	0.70703	0.319402	0.450286	-2.09251	0.417265
RAB8A	Quantified	24.3147	23.7019	23.6317	23.7898	24.44	24.9152	23.9716	24.4742	24.3537	24.3939	23.9697	24.284	0.33904	-1.2841	-1.47	-1.05108	0.670837	1.92941	-0.569755	0.761418	0.442369	0.548702	-0.574636	0.257796
SPCS3	Quantified	23.8593	NA	24.118	24.2552	24.7152	24.2606	25.0353	25.2398	24.1071	24.0346	NA	24.2057	0.131612	-2.10655	0.272653	0.347469	0.598248	0.350409	0.772744	0.884239	0.266712	0.227172	-2.06517	0.320459
SRP54	Quantified	21.6077	NA	21.5421	21.6267	22.2783	21.8112	22.3574	22.3317	22.0893	22.1409	21.5708	22.0063	-0.549083	-2.28987	-0.697832	-0.506111	0.969805	-0.0883118	1.14906	1.09089	0.541799	0.658695	-0.632877	0.35384
RAB4B	Identified	NA	NA	NA	NA	NA	NA	NA	NA	NA	NA	NA	NA	NA	NA	NA	NA	NA	NA	NA	NA	NA	NA	NA	NA
RAB2A	Identified	NA	NA	23.41	NA	NA	NA	NA	22.5341	NA	NA	22.4703	21.978	NA	NA	NA	NA	NA	NA	NA	NA	NA	NA	NA	NA
RAB5B	Quantified	23.46	23.046	23.0614	22.9952	22.7259	23.1822	22.8237	23.2614	22.8294	23.7475	22.9212	23.0513	1.27216	-0.159527	-0.106243	-0.335037	-1.26608	0.311454	-0.928108	0.58545	-0.90819	2.26601	-0.590758	-0.141129
RAB10	Quantified	25.447	25.2747	25.1926	25.0189	25.3696	25.6392	25.0297	25.0317	25.498	25.1232	25.2431	25.6042	0.709972	-0.0660398	-0.435435	-1.2177	0.361551	1.57526	-1.16897	-1.16007	0.939737	-0.747717	-0.20808	1.4175
UBE2M	Quantified	24.4777	23.7723	24.2719	24.4487	24.3001	24.2324	24.3151	24.9668	24.2898	24.3689	24.2484	24.1898	0.573347	-2.04971	-0.191796	0.465713	-0.087144	-0.338666	-0.0310736	2.39241	-0.125201	0.168738	-0.279381	-0.497235
IGHV3-38	Identified	NA	23.389	NA	24.5327	NA	NA	NA	NA	NA	NA	23.3905	23.8359	NA	NA	NA	NA	NA	NA	NA	NA	NA	NA	NA	NA
UBE2K	Quantified	24.2129	24.1382	23.9885	23.6521	23.9744	NA	23.4283	24.2343	23.8692	21.7528	23.3777	24.0419	0.681396	0.616577	0.48664	0.194646	0.474393	-2.57288	0.000425589	0.699933	0.383095	-1.45376	-0.0434856	0.533015
UBE2N;UBE2NL	Quantified	26.8257	26.5782	26.4647	25.8626	25.5663	26.4767	25.6014	26.597	24.8661	26.3286	26.2932	26.5083	1.15707	0.724232	0.525736	-0.527224	-1.04544	0.546708	-0.984034	0.757256	-2.26991	0.287747	0.225858	0.602
RAB14	Quantified	24.1613	24.0065	23.958	23.8822	23.8756	24.2431	24.2914	24.0195	23.6467	23.8473	24.0257	23.7716	0.968602	0.153168	-0.102235	-0.501455	-0.53643	1.39965	1.65405	0.221846	-1.74208	-0.685513	0.254397	-1.084
ACTR3	Quantified	24.7458	24.2838	24.4823	24.0856	24.6877	24.8276	24.2204	24.6665	24.3247	24.6249	24.6262	24.3954	1.06202	-0.914856	-0.0653847	-1.76271	0.813744	1.4122	-1.18611	0.722846	-0.739641	0.544812	0.550297	-0.437216
ACTR2	Quantified	25.5488	25.3703	25.2265	25.267	25.4766	25.934	25.0763	25.485	25.2505	25.4872	25.1073	25.5177	0.654185	-0.108228	-0.722271	-0.549408	0.345968	2.29939	-1.36346	0.381759	-0.619546	0.391329	-1.23131	0.521594
ACTR1A	Quantified	25.6265	25.5779	25.312	24.9888	25.4453	25.5211	24.7669	25.1762	24.9704	25.2142	25.1118	24.9596	1.45676	1.28168	0.322545	-0.842866	0.803385	1.0768	-1.64336	-0.167209	-0.909549	-0.0302789	-0.399587	-0.948314
COPS2	Quantified	25.8767	25.578	25.7906	25.5405	25.5581	25.7601	26.0126	25.7147	25.2786	25.6006	25.6735	25.5025	1.14157	-0.412121	0.693586	-0.606968	-0.51544	0.53525	1.84846	0.299207	-1.96921	-0.294263	0.0845732	-0.804643
ARF1;ARF3	Quantified	26.5242	26.2591	26.5556	25.7532	26.9804	26.6451	26.2523	26.5253	26.4978	26.337	26.1175	26.8727	0.244026	-0.556192	0.338854	-2.08399	1.62165	0.609225	-0.576743	0.247409	0.164497	-0.321181	-0.983839	1.29628
ABCE1	Quantified	24.1635	24.4294	24.1625	24.2069	24.207	24.26	24.6474	24.1839	23.7707	24.1608	23.9004	24.0723	-0.0760001	1.11702	-0.0804788	0.118723	0.119391	0.357227	2.09448	0.0156456	-1.83763	-0.0877201	-1.25597	-0.484692
RAP1B	Quantified	23.6348	NA	23.4761	23.8634	23.9598	22.981	23.5927	22.9866	24.1319	23.1322	NA	23.9232	0.458248	-1.67039	0.316041	0.663111	0.749428	-0.127531	0.42059	-0.122466	0.903603	0.00798602	-2.31524	0.716614
IGHV5-51	Quantified	24.2459	25.0045	25.726	25.589	23.9983	NA	24.038	23.4133	26.1923	24.881	25.3343	NA	-0.0736811	0.462434	0.972294	0.875497	-0.248626	-2.01631	-0.220603	-0.662103	1.3018	0.375142	0.69547	-1.46131
RAP2B	Quantified	25.7097	25.6561	25.3191	24.965	25.6437	25.6629	25.0252	25.6499	24.9003	25.5548	25.8136	NA	0.466038	0.428618	0.193178	-0.0541819	0.419927	0.433391	-0.0121404	0.424301	-0.0994367	0.357835	0.538662	-3.09619
RPS3A	Quantified	26.526	26.5403	26.422	26.8062	27.3616	26.6595	28.0842	26.7846	26.822	27.0154	27.2418	26.9708	-0.893377	-0.862411	-1.12	-0.283074	0.926556	-0.602718	2.50046	-0.330287	-0.248719	0.172536	0.665652	0.0753849
PSME3	Quantified	23.1628	22.3824	22.8744	22.9212	22.6858	24.5046	24.7771	23.3806	NA	23.422	23.3868	NA	0.212946	-0.395845	-0.012056	0.0244492	-0.159188	1.25968	1.47219	0.382826	-1.55679	0.415129	0.387659	-2.031
RPL15	Quantified	25.0289	24.9898	24.6049	25.1345	25.9491	25.3972	26.1759	25.2988	25.6927	25.2575	25.3504	24.9269	-0.648783	-0.736829	-1.60281	-0.411054	1.42187	0.18002	1.93218	-0.041354	0.844948	-0.134457	0.0745982	-0.878325
RPL27	Quantified	NA	NA	NA	27.3456	24.9708	NA	25.0872	24.6183	25.0673	24.397	24.5065	24.602	-1.20865	-1.02979	-1.60262	1.59928	0.590997	-1.23871	0.640418	0.441356	0.631992	0.347412	0.393901	0.43442
PCBD1	Identified	NA	NA	NA	NA	NA	NA	NA	NA	NA	NA	NA	NA	NA	NA	NA	NA	NA	NA	NA	NA	NA	NA	NA	NA
RHOA;RHOC	Identified	22.5305	NA	NA	NA	23.468	NA	23.237	23.3045	22.4432	22.7995	NA	23.1643	NA	NA	NA	NA	NA	NA	NA	NA	NA	NA	NA	NA
VBP1	Quantified	23.1297	23.3998	23.026	23.3422	NA	23.2825	23.3697	23.5174	23.3978	23.3217	23.0421	22.8639	0.089291	0.524328	-0.0778809	0.431557	-3.02129	0.335384	0.47594	0.71382	0.521175	0.398536	-0.0518468	-0.339015
SUMO2	Quantified	23.4022	22.665	22.2287	22.5055	23.1246	23.2659	23.0449	23.7945	NA	NA	19.8134	24.3518	0.671785	0.104064	-0.231977	-0.018754	0.457977	0.566755	0.396603	0.973881	-1.03645	-1.19491	-2.092	1.40303
UFM1	Identified	24.9299	NA	NA	24.9066	NA	NA	NA	26.2682	NA	NA	NA	NA	NA	NA	NA	NA	NA	NA	NA	NA	NA	NA	NA	NA
	Identified	NA	NA	NA	23.3462	NA	NA	NA	NA	NA	NA	23.0779	NA	NA	NA	NA	NA	NA	NA	NA	NA	NA	NA	NA	NA
WDR5	Quantified	21.4786	21.7414	21.2175	NA	22.4216	22.5747	22.5831	22.3877	NA	21.9048	NA	21.9959	-0.324453	0.0396648	-0.686204	-1.31628	0.982207	1.1944	1.20601	0.935222	-1.09094	0.266212	-1.59821	0.392375	2
NUTF2	Quantified	26.1954	26.6099	26.1257	NA	24.4697	25.2845	26.7524	26.6547	26.3688	26.1117	26.6094	26.34	0.298663	0.564086	0.254064	-2.88402	-0.806189	-0.284478	0.655297	0.592766	0.409686	0.245102	0.563725	0.391298
HNRNPK	Quantified	27.2716	27.9415	27.4679	27.115	27.6234	26.9842	26.5219	27.4965	26.9259	26.9166	26.6688	27.5889	0.144207	1.71722	0.605039	-0.223601	0.970231	-0.530521	-1.61625	0.672254	-0.66747	-0.689327	-1.2711	0.889318
YWHAG	Quantified	26.6295	26.391	26.2106	26.1752	26.832	25.9216	25.8513	26.2484	26.1055	26.4225	26.2029	26.6224	1.12544	0.308314	-0.310178	-0.431272	1.81915	-1.30029	-1.54136	-0.180556	-0.670123	0.416057	-0.336285	1.1011
RPS7	Quantified	25.3861	26.0116	25.5756	25.879	26.3857	24.8638	27.0607	25.8879	26.7045	26.764	26.4078	25.9437	-1.09335	-0.0970234	-0.791567	-0.308209	0.498843	-1.92534	1.57409	-0.294176	1.00665	1.10133	0.533957	-0.205206
PPP1CA	Quantified	23.9285	NA	NA	22.7479	23.8204	23.7888	24.1253	23.6553	23.4816	23.1955	23.5091	24.0833	0.692078	-2.13343	-1.80433	-0.501999	0.582706	0.550739	0.891083	0.41581	0.240091	-0.0492884	0.267855	0.84869
PPP1CB	Quantified	NA	NA	23.0036	NA	23.7372	23.3951	23.7803	22.8199	23.2114	23.1635	23.166	23.2132	-1.64629	-1.23766	0.300915	-1.90686	0.922464	0.632615	0.958977	0.14531	0.477045	0.436408	0.43854	0.478542	2
NCS1	Identified	NA	NA	NA	NA	NA	NA	NA	NA	NA	NA	NA	NA	NA	NA	NA	NA	NA	NA	NA	NA	NA	NA	NA	NA
PSMC1	Quantified	25.857	25.816	25.5475	25.1555	26.0126	26.2522	25.5702	26.0345	25.5258	25.7288	25.72	25.7969	0.36933	0.226118	-0.713556	-2.08525	0.913963	1.75207	-0.634103	0.990627	-0.789261	-0.0790017	-0.109959	0.159024
PSMC5	Quantified	26.2002	25.7837	25.8389	25.5766	26.1844	26.3428	25.8505	26.3002	25.7816	26.2451	26.0592	26.1366	0.705335	-0.971623	-0.749361	-1.80522	0.641925	1.27953	-0.702703	1.10837	-0.979775	0.886332	0.13772	0.44948
HMOX2	Identified	NA	NA	NA	NA	NA	NA	NA	NA	NA	NA	NA	NA	NA	NA	NA	NA	NA	NA	NA	NA	NA	NA	NA	NA
IGKV1-8;IGKV1-9	Identified	NA	NA	NA	22.7439	NA	NA	21.3146	NA	23.1355	21.1303	22.7525	NA	NA	NA	NA	NA	NA	NA	NA	NA	NA	NA	NA	NA
RPS8	Quantified	25.5846	25.3336	25.274	25.7427	25.9776	26.0628	26.8457	26.0402	26.0334	26.0443	26.0234	25.7826	-0.757795	-1.36955	-1.515	-0.372206	0.200398	0.408029	2.31668	0.353006	0.336452	0.363083	0.311991	-0.275086
UBE2H	Quantified	24.2758	24.3167	23.6975	23.5427	24.1803	24.5078	23.3586	24.673	23.1596	24.4569	24.0277	23.7325	0.577266	0.661086	-0.60786	-0.925106	0.381526	1.05295	-1.30244	1.39151	-1.71038	0.948629	0.0689471	-0.53614
YWHAE	Quantified	28.9026	28.6448	28.5736	28.0648	28.6118	28.6501	27.7297	28.2225	28.0007	28.09	28.2142	28.476	1.60766	0.859868	0.653226	-0.822822	0.76405	0.875295	-1.79486	-0.365213	-1.00859	-0.749532	-0.3892	0.37012
RPS23	Quantified	26.12	25.8145	25.4423	25.8608	26.31	26.3442	27.0467	26.0269	25.8849	26.3046	26.2115	25.7038	0.0754824	-0.672906	-1.58459	-0.559461	0.540927	0.624798	2.3455	-0.152548	-0.500509	0.527691	0.299662	-0.94404
RPS18	Quantified	25.1552	25.2263	25.0936	25.0488	26.0799	25.6431	26.366	25.3327	25.6913	25.6007	25.5519	25.3833	-0.898609	-0.720704	-1.05263	-1.16473	1.41462	0.322094	2.13032	-0.454476	0.44245	0.215931	0.0937339	-0.328011
RPS13	Quantified	23.9589	24.5962	24.489	24.277	25.5683	25.4936	26.5425	25.1435	24.8551	25.8069	25.5992	25.3932	-1.61281	-0.745184	-0.89118	-1.17971	0.578131	0.47642	1.90438	-0.000177283	-0.392827	0.902986	0.620193	0.339779	2
RPS11	Quantified	26.8666	26.4709	26.561	26.5606	26.7204	27.1792	27.3499	26.4478	27.2279	27.339	26.522	26.5875	0.132391	-0.978474	-0.725458	-0.726685	-0.278022	1.01025	1.48957	-1.04336	1.14705	1.45891	-0.835019	-0.651149
SNRPE	Quantified	24.787	25.5092	25.5265	25.0683	25.6924	25.6822	25.9387	25.7012	25.2243	25.625	25.9052	24.1835	-1.20588	0.206412	0.240354	-0.655793	0.564727	0.544832	1.04634	0.582	-0.350749	0.43286	0.980975	-2.38608
SNRPF	Quantified	25.7857	NA	NA	24.5406	25.3211	25.4219	24.5361	25.6816	24.8345	NA	24.912	23.7856	0.899736	-1.26987	-1.93606	0.327079	0.686072	0.732438	0.325036	0.851868	0.462254	-1.55631	0.497918	-0.0201613
LSM3	Quantified	24.7533	24.9191	24.7726	24.3387	24.3956	25.0154	23.9653	24.7205	23.7231	24.6888	24.5126	24.481	0.604757	1.0415	0.655497	-0.487773	-0.337927	1.29538	-1.47187	0.518151	-2.11004	0.434731	-0.0295324	-0.112872
CDK11A;CDK11B	Identified	21.9539	NA	NA	NA	22.0738	22.5855	22.9709	NA	21.631	NA	21.7955	22.5819	NA	NA	NA	NA	NA	NA	NA	NA	NA	NA	NA	NA
LSM6	Quantified	24.1656	23.732	23.7254	NA	24.1033	24.1936	24.4549	23.9076	23.294	23.5447	23.6686	24.2804	0.556532	0.0519729	0.0442438	-2.92012	0.484068	0.589132	0.893135	0.256263	-0.457656	-0.165924	-0.021797	0.69015
SNRPD1	Quantified	NA	NA	22.8868	NA	23.8971	24.3008	24.4211	23.5404	23.1235	22.9494	23.5561	NA	-1.81266	-0.299082	0.0620993	-1.13533	0.826539	1.13206	1.22308	0.556627	0.241172	0.109409	0.568552	-1.47245	2
SNRPD2	Quantified	24.5862	24.539	24.5063	24.0107	24.7747	24.85	24.1191	24.8439	24.4154	24.3537	24.332	25.1039	0.156977	0.0085164	-0.0939281	-1.65043	0.748825	0.985158	-1.30999	0.966241	-0.379549	-0.573153	-0.641286	1.78262
SNRPD3	Quantified	25.2489	25.2918	25.2159	25.3559	25.4725	25.4499	25.7342	25.7816	25.3345	25.5815	25.51	25.7828	-1.13652	-0.925729	-1.29909	-0.610255	-0.0366112	-0.147691	1.2507	1.48372	-0.715484	0.499347	0.147863	1.48975
ARF6	Quantified	25.7033	25.4874	24.928	25.8357	25.3576	25.0532	25.2139	26.0127	25.3186	25.4639	25.2177	25.2019	0.949034	0.274542	-1.47272	1.36242	-0.130853	-1.08164	-0.579827	1.91524	-0.252601	0.201238	-0.567685	-0.617152
TBPL1	Identified	NA	NA	NA	NA	NA	NA	NA	NA	NA	NA	NA	NA	NA	NA	NA	NA	NA	NA	NA	NA	NA	NA	NA	NA
RPL7A	Quantified	26.1227	26.3461	25.9547	26.8928	26.8215	26.0019	27.4376	25.854	26.8393	26.5211	26.6306	26.5591	-0.804145	-0.326135	-1.16369	0.84402	0.691399	-1.06276	2.00987	-1.37916	0.729432	0.0484787	0.282843	0.129853
POLR2G	Identified	NA	NA	NA	NA	NA	NA	NA	NA	NA	NA	NA	NA	NA	NA	NA	NA	NA	NA	NA	NA	NA	NA	NA	NA
RPS4X	Quantified	25.2038	24.6928	24.8513	25.2467	26.1092	25.9155	26.534	25.4878	25.8781	25.9613	25.5323	24.4107	-0.446158	-1.25617	-1.00495	-0.378239	0.989018	0.681862	1.66227	0.00396147	0.622601	0.754585	0.0745003	-1.70328
FAM120B	Identified	NA	NA	NA	NA	NA	NA	NA	NA	NA	NA	NA	NA	NA	NA	NA	NA	NA	NA	NA	NA	NA	NA	NA	NA
RPS6	Quantified	25.3799	25.7614	25.6631	25.98	26.2423	26.0125	26.7044	25.1587	26.0116	26.1618	25.6133	25.9716	-1.24142	-0.310132	-0.55005	0.223737	0.864133	0.303041	1.99232	-1.78153	0.300751	0.667494	-0.671587	0.20324
HIST1H4A	Quantified	33.8859	33.7948	33.7845	33.3638	34.0366	33.9137	33.0134	33.7993	33.224	33.4854	33.3979	34.1104	0.681851	0.417671	0.387796	-0.832425	1.11907	0.762539	-1.84918	0.43085	-1.23801	-0.479712	-0.733648	1.33319
RAB1A	Quantified	25.0939	25.3572	25.2622	24.029	25.343	24.0193	25.0355	24.7158	24.5565	24.1895	24.9665	24.7143	0.655053	1.19353	0.999278	-1.52252	1.16442	-1.5424	0.53569	-0.1182	-0.443889	-1.19437	0.394603	-0.1212
RPL23	Quantified	25.5449	25.1881	NA	25.5861	25.6324	NA	27.0216	26.9369	25.7402	26.4687	26.191	25.2109	0.220496	0.0538606	-2.1043	0.239762	0.261349	-2.00231	0.910138	0.870572	0.311725	0.651952	0.522246	0.0645099
RAP1A	Quantified	22.6539	NA	NA	23.9483	24.4829	23.5006	24.2803	23.3577	24.6082	23.4715	23.5945	NA	-0.186397	-1.62965	-1.26684	0.632138	0.97018	0.348992	0.842061	0.258643	1.0494	0.330589	0.408361	-1.75748
RPS25	Quantified	24.7654	NA	24.7152	NA	25.5457	25.2265	26.393	26.2745	25.0996	25.8913	25.8434	NA	0.125982	-1.53248	0.0994177	-1.71144	0.539438	0.370325	0.98838	0.925591	0.303101	0.722582	0.697158	-1.52806
RPS26;RPS26P11	Quantified	24.4574	23.9929	24.177	24.8444	25.2489	24.4976	26.2364	24.7574	24.6528	25.167	25.1153	24.6956	-0.619047	-1.41152	-1.09746	0.0412006	0.731366	-0.55045	2.41631	-0.107163	-0.285677	0.591659	0.503457	-0.212674
RPS28	Identified	22.48	NA	NA	NA	22.7896	NA	22.5869	21.8471	NA	22.2657	22.7136	NA	NA	NA	NA	NA	NA	NA	NA	NA	NA	NA	NA	NA
GNB1	Identified	NA	NA	NA	NA	23.8765	NA	21.7844	22.4985	NA	22.2692	NA	22.8007	NA	NA	NA	NA	NA	NA	NA	NA	NA	NA	NA	NA
RBX1	Quantified	NA	23.3687	23.8486	NA	22.4799	23.7065	22.6701	23.2859	NA	NA	NA	NA	-1.34169	0.970582	1.30581	-0.304211	0.349836	1.20656	0.482631	0.912761	-0.38044	-1.38765	-1.13066	-0.683537
GNB2;GNB4	Identified	NA	NA	NA	27.3059	27.7227	28.8539	27.5381	NA	28.099	NA	28.2289	27.9273	NA	NA	NA	NA	NA	NA	NA	NA	NA	NA	NA	NA
RPL30	Identified	NA	NA	NA	NA	NA	NA	NA	NA	NA	NA	NA	NA	NA	NA	NA	NA	NA	NA	NA	NA	NA	NA	NA	NA
RPL31	Quantified	24.5862	24.109	24.2396	24.2318	25.5807	25.2582	26.1133	24.6975	25.271	25.5462	24.7843	25.1151	-0.60088	-1.36569	-1.15641	-1.16893	0.993192	0.476211	1.84685	-0.422405	0.496691	0.937935	-0.283379	0.246813	2
RPL10A	Quantified	25.0361	25.1888	24.8001	24.9535	25.4561	25.5277	26.0828	25.6085	25.0139	25.452	25.2476	25.1965	-0.743422	-0.308263	-1.41603	-0.978764	0.453517	0.657647	2.23945	0.887877	-0.806646	0.441709	-0.140789	-0.286283
RPL11	Quantified	27.0484	26.5337	26.2549	26.7027	28.0153	27.3524	28.0911	26.892	26.7636	27.0976	27.3772	26.7717	-0.0477747	-0.971821	-1.47243	-0.66855	1.6881	0.497898	1.82414	-0.328563	-0.559195	0.0404637	0.542408	-0.544685
PPIA	Quantified	29.7295	29.3866	29.8281	28.8728	29.5062	29.3763	28.862	29.1322	28.9599	29.1702	29.3045	29.4329	1.38637	0.287925	1.70217	-1.35838	0.671045	0.254617	-1.39274	-0.527091	-1.07909	-0.405616	0.0246052	0.436186
FKBP1A;FKBP12-Exip2	Quantified	26.9661	NA	26.7851	27.0388	26.2604	26.9703	26.2818	27.2013	25.6929	NA	26.4891	25.7089	0.592684	-1.92154	0.518671	0.622426	0.304148	0.594391	0.312911	0.688831	0.0721301	-2.26102	0.397678	0.0786943
RPS27A;UBC;UBB;UBA52	Identified	30.3505	30.2406	NA	NA	NA	NA	28.8038	30.2133	NA	29.3287	29.5094	28.5963	NA	NA	NA	NA	NA	NA	NA	NA	NA	NA	NA	NA
TRA2B	Quantified	23.9927	24.6633	24.4101	24.354	25.609	25.3017	25.3525	25.191	24.1565	24.0655	25.0671	25.0225	-1.38069	-0.182585	-0.635001	-0.735209	1.50708	0.958015	1.04877	0.760341	-1.08803	-1.25076	0.538844	0.459234	2
RAC1;RAC3	Identified	NA	NA	NA	NA	22.6544	23.8622	NA	NA	NA	NA	NA	24.0419	NA	NA	NA	NA	NA	NA	NA	NA	NA	NA	NA	NA
RANBP10	Quantified	NA	NA	NA	21.6115	21.6796	21.7832	20.9773	21.4472	21.2914	21.5218	21.7782	21.5014	0.390917	-0.66021	-1.13003	0.574467	0.856143	1.28477	-2.04822	-0.104809	-0.749358	0.203417	1.26391	0.119004
AP2B1	Quantified	24.6562	24.3876	24.4756	24.301	24.7851	24.5791	24.491	24.8866	24.5828	24.525	24.49	24.512	0.623057	-1.04724	-0.500132	-1.58594	1.4247	0.143516	-0.404111	2.05616	0.166755	-0.19277	-0.410582	-0.273409
GNAS	Quantified	23.3198	23.8793	23.7564	NA	23.2582	23.4471	23.5223	22.9789	23.0251	23.0805	23.8443	23.4534	0.119099	0.937806	0.758006	-2.84347	0.0291059	0.305382	0.415424	-0.379614	-0.311998	-0.230908	0.886577	0.314591
YWHAZ	Quantified	27.9249	27.6391	27.6552	27.586	27.3716	27.8226	27.1755	27.3771	27.7044	27.7671	27.6319	27.6912	1.48416	0.127463	0.20402	-0.124456	-1.142	0.998407	-2.07278	-1.11602	0.437772	0.734927	0.0936362	0.374866
PPP2R2A;PPP2R2D	Identified	NA	NA	NA	NA	21.7792	NA	NA	NA	21.5413	NA	NA	21.8512	NA	NA	NA	NA	NA	NA	NA	NA	NA	NA	NA	NA
DYNLL1	Identified	NA	NA	NA	NA	NA	NA	NA	NA	NA	NA	NA	NA	NA	NA	NA	NA	NA	NA	NA	NA	NA	NA	NA	NA
DYNLT1	Identified	20.5592	NA	NA	NA	NA	NA	21.5767	NA	NA	20.8738	20.4879	NA	NA	NA	NA	NA	NA	NA	NA	NA	NA	NA	NA	NA
RPL38	Quantified	NA	21.7649	NA	22.9702	24.371	24.4983	26.078	25.9147	24.2027	24.7991	23.4224	NA	-1.30823	-0.86472	-0.709066	-0.235171	0.496536	0.563047	1.38816	1.30288	0.408627	0.720141	0.00104152	-1.76325	2
GNG5	Identified	24.4672	23.8209	NA	23.0256	NA	23.8893	21.5809	NA	NA	NA	NA	NA	NA	NA	NA	NA	NA	NA	NA	NA	NA	NA	NA	NA
RPS21	Quantified	22.6314	22.3228	22.0869	22.2761	22.6552	22.1826	22.6429	21.9792	22.1889	22.363	22.0889	22.0921	1.42722	0.127665	-0.865766	-0.0688965	1.52767	-0.463014	1.47566	-1.31927	-0.436395	0.296702	-0.857452	-0.844119
GNB2L1	Quantified	25.782	25.6614	25.6106	26.4373	26.8963	26.1559	27.5535	26.5183	27.1102	26.8525	26.7719	25.5414	-0.948454	-1.13116	-1.20829	0.0450732	0.740844	-0.381563	1.73718	0.167865	1.06506	0.67436	0.552248	-1.31317
MAP4K4;TNIK	Identified	NA	19.4712	NA	NA	NA	19.7182	19.9717	19.2496	NA	NA	NA	NA	NA	NA	NA	NA	NA	NA	NA	NA	NA	NA	NA	NA
ACTG1	Identified	NA	NA	NA	NA	NA	NA	NA	NA	NA	NA	NA	NA	NA	NA	NA	NA	NA	NA	NA	NA	NA	NA	NA	NA
PPP2CA	Identified	NA	NA	NA	NA	NA	NA	NA	NA	NA	NA	NA	NA	NA	NA	NA	NA	NA	NA	NA	NA	NA	NA	NA	NA
YBX1	Quantified	25.5148	24.8387	25.0584	24.7928	25.429	25.0434	24.7859	24.8179	25.0723	24.673	25.0925	24.9431	1.98377	-0.647779	0.207346	-0.826723	1.6499	0.14902	-0.853645	-0.729032	0.261571	-1.29286	0.340134	-0.241699
ACTA1;ACTC1;ACTG2;ACTA2	Quantified	28.9826	28.2193	26.8494	28.3445	28.6368	28.1838	28.5723	29.3159	28.2159	29.1836	29.1747	28.4327	0.712258	-0.436431	-2.49808	-0.248019	0.191889	-0.489816	0.0948163	1.21385	-0.441579	1.01488	1.00145	-0.115205
UBE2L3	Quantified	26.7157	26.3111	26.3735	25.872	26.1869	26.3141	25.397	25.8511	25.5885	26.0491	26.2633	26.1549	1.72236	0.608981	0.780776	-0.599229	0.267251	0.617459	-1.9064	-0.656791	-1.37942	-0.111833	0.477562	0.179288
EEF1A1;EEF1A1P5	Quantified	28.3544	28.0338	27.851	28.3086	28.5007	28.7422	29.2631	28.5487	28.6393	28.7249	28.469	28.2335	-0.322503	-1.1989	-1.69844	-0.447864	0.0773497	0.737345	2.16087	0.208435	0.456139	0.690086	-0.00944735	-0.65307
TUBA1B	Identified	NA	NA	NA	NA	NA	NA	NA	NA	NA	NA	NA	NA	NA	NA	NA	NA	NA	NA	NA	NA	NA	NA	NA	NA
TUBA4A	Identified	24.8422	24.4933	NA	24.7686	25.2253	NA	25.358	24.0685	24.8387	24.7387	NA	NA	NA	NA	NA	NA	NA	NA	NA	NA	NA	NA	NA	NA
TUBB4B	Identified	NA	NA	NA	NA	NA	NA	NA	NA	NA	NA	NA	NA	NA	NA	NA	NA	NA	NA	NA	NA	NA	NA	NA	NA
PAFAH1B2	Identified	NA	NA	NA	NA	23.5575	NA	23.7633	NA	22.8416	NA	NA	24.1753	NA	NA	NA	NA	NA	NA	NA	NA	NA	NA	NA	NA
CLN3	Identified	NA	NA	NA	NA	NA	NA	NA	NA	NA	NA	NA	NA	NA	NA	NA	NA	NA	NA	NA	NA	NA	NA	NA	NA
HIST2H3A;HIST3H3;HIST1H3A	Identified	NA	NA	NA	NA	NA	NA	NA	NA	NA	NA	NA	NA	NA	NA	NA	NA	NA	NA	NA	NA	NA	NA	NA	NA
HBB	Quantified	35.7889	35.786	35.7134	35.4662	35.3208	35.3843	34.7314	34.8912	34.9926	34.9053	35.2825	35.5932	1.26497	1.25714	1.06084	0.392049	-0.00133476	0.17027	-1.59597	-1.16376	-0.889215	-1.12561	-0.105013	0.735635
HBG2	Quantified	33.0797	33.3108	32.8214	32.4918	30.7153	33.0381	31.2558	31.5076	30.4385	32.6636	31.9894	31.3077	1.0448	1.27964	0.782266	0.447343	-1.35806	1.00246	-0.808774	-0.552858	-1.63939	0.621871	-0.0632977	-0.755986
HBA1	Quantified	33.2566	33.045	32.3666	32.7902	33.3242	33.5369	32.5243	32.5204	32.8604	33.0908	33.1704	33.0202	0.834769	0.241427	-1.66025	-0.472646	1.02418	1.62071	-1.21829	-1.22911	-0.27597	0.369987	0.593099	0.1721
IGBP1	Quantified	23.0123	22.7214	NA	21.5308	22.396	22.5659	21.6194	22.5364	21.8266	NA	22.5063	22.1641	1.36232	0.943322	-1.14069	-0.771239	0.474742	0.719355	-0.643713	0.67686	-0.345306	-2.04999	0.633548	0.14079
RPP30	Identified	NA	NA	NA	NA	NA	NA	21.5837	NA	22.5186	NA	NA	NA	NA	NA	NA	NA	NA	NA	NA	NA	NA	NA	NA	NA
GTF2I	Quantified	27.3941	NA	NA	NA	27.1624	26.976	28.2019	26.9347	27.0917	27.1285	26.4616	25.5025	0.68694	-1.59364	-1.60057	-1.65536	0.603323	0.536041	0.978454	0.521158	0.577823	0.591084	0.350429	0.00431232	2
PIP4K2B	Identified	NA	NA	NA	NA	NA	NA	NA	NA	NA	NA	NA	NA	NA	NA	NA	NA	NA	NA	NA	NA	NA	NA	NA	NA
CCT2	Quantified	28.3893	28.0959	28.1036	27.8328	28.1592	28.2327	27.5561	28.3655	27.7912	27.973	28.0073	28.5322	1.09085	0.0336836	0.0613328	-0.914408	0.261629	0.526516	-1.91137	1.00498	-1.06419	-0.409199	-0.285586	1.60577
RAE1	Identified	NA	20.7808	NA	NA	NA	NA	NA	20.7596	NA	20.626	NA	21.7236	NA	NA	NA	NA	NA	NA	NA	NA	NA	NA	NA	NA
DDX3X	Quantified	23.5126	23.2257	22.6288	23.6393	24.3516	23.6363	24.758	23.0487	23.5987	23.4606	23.4531	22.7746	0.00876771	-0.471629	-1.47114	0.221025	1.41374	0.216028	2.09424	-0.768037	0.152958	-0.0781713	-0.0907604	-1.22702
GSTO1	Quantified	28.5105	28.4269	28.1656	27.5853	28.3501	28.3834	28.2943	28.0962	28.3179	28.6865	28.1785	27.3821	0.839752	0.614942	-0.0873344	-1.64699	0.408499	0.497897	0.258535	-0.27399	0.322093	1.31265	-0.0528444	-2.19321
PRKDC	Quantified	24.888	24.9428	24.8804	24.69	24.961	25.3739	25.617	25.3377	24.6778	25.2581	24.9467	25.1448	-0.596184	-0.406352	-0.622696	-1.28346	-0.343108	1.08988	1.93336	0.964205	-1.32562	0.687786	-0.392555	0.294743
ARG2	Identified	NA	NA	NA	NA	NA	NA	NA	NA	NA	NA	NA	NA	NA	NA	NA	NA	NA	NA	NA	NA	NA	NA	NA	NA
GPLD1	Quantified	21.8024	22.5332	23.0865	22.9823	22.1381	21.4279	21.7687	NA	24.1368	22.1861	23.2855	22.756	-0.459773	0.193215	0.687624	0.594542	-0.15982	-0.794357	-0.489905	-2.33835	1.62607	-0.116944	0.865373	0.392323
LCN2	Identified	NA	NA	NA	NA	NA	NA	NA	NA	NA	NA	NA	NA	NA	NA	NA	NA	NA	NA	NA	NA	NA	NA	NA	NA
IFI35	Identified	NA	NA	NA	NA	NA	NA	NA	NA	NA	NA	NA	NA	NA	NA	NA	NA	NA	NA	NA	NA	NA	NA	NA	NA
NUCB2;Nucb2	Quantified	21.4498	22.2841	21.6918	21.9161	22.2307	21.777	23.8373	22.1245	20.0355	22.0301	22.1158	22.1008	-0.611218	0.376416	-0.324755	-0.0591937	0.313161	-0.223886	2.21508	0.187469	-2.28545	0.07572	0.177241	0.159413
	Quantified	NA	24.3036	25.1195	25.3115	23.837	22.8812	22.96	23.2723	25.0039	NA	25.1997	24.0494	-1.62339	0.431477	0.922132	1.03755	0.150887	-0.423897	-0.376479	-0.188722	0.852614	-2.03116	0.970364	0.278622
DCD	Identified	NA	25.2269	NA	NA	24.3853	NA	NA	NA	23.6356	NA	NA	NA	NA	NA	NA	NA	NA	NA	NA	NA	NA	NA	NA	NA
MRPS25	Identified	NA	NA	NA	NA	NA	NA	21.2129	NA	NA	NA	NA	19.7745	NA	NA	NA	NA	NA	NA	NA	NA	NA	NA	NA	NA
TBL1XR1;TBL1Y;TBL1X	Identified	NA	NA	NA	NA	NA	NA	NA	NA	NA	NA	NA	NA	NA	NA	NA	NA	NA	NA	NA	NA	NA	NA	NA	NA
MRPS10	Identified	NA	NA	NA	NA	NA	NA	NA	NA	NA	NA	NA	NA	NA	NA	NA	NA	NA	NA	NA	NA	NA	NA	NA	NA
MRPS35	Identified	NA	NA	NA	NA	NA	NA	NA	NA	NA	NA	NA	NA	NA	NA	NA	NA	NA	NA	NA	NA	NA	NA	NA	NA
MRPS5	Identified	NA	NA	NA	NA	NA	NA	NA	NA	NA	NA	NA	NA	NA	NA	NA	NA	NA	NA	NA	NA	NA	NA	NA	NA
MRPS36	Identified	NA	NA	NA	NA	NA	NA	NA	NA	NA	NA	NA	NA	NA	NA	NA	NA	NA	NA	NA	NA	NA	NA	NA	NA
MRPS15	Identified	NA	NA	NA	NA	NA	NA	NA	NA	NA	NA	NA	NA	NA	NA	NA	NA	NA	NA	NA	NA	NA	NA	NA	NA
MRPS21	Identified	NA	NA	NA	NA	NA	NA	NA	NA	NA	NA	NA	NA	NA	NA	NA	NA	NA	NA	NA	NA	NA	NA	NA	NA
MRPS9	Identified	NA	NA	NA	NA	NA	NA	NA	NA	NA	NA	NA	NA	NA	NA	NA	NA	NA	NA	NA	NA	NA	NA	NA	NA
HMGN5	Quantified	23.8573	23.9149	23.4359	22.72	23.1604	23.7245	22.1147	23.4382	22.5112	23.3611	22.9528	23.9695	1.00444	1.10185	0.291836	-0.918973	-0.174102	0.779916	-1.94262	0.295703	-1.2721	0.165189	-0.52532	1.19418
SARNP	Quantified	24.9911	24.6726	24.6441	24.2484	24.688	24.5418	23.4016	24.8359	24.3676	24.7444	24.345	24.79	1.13004	0.361945	0.293216	-0.661315	0.399091	0.0464368	-2.70375	0.755833	-0.37373	0.535179	-0.428169	0.645216
COG7	Identified	NA	NA	NA	NA	NA	NA	NA	NA	NA	NA	NA	NA	NA	NA	NA	NA	NA	NA	NA	NA	NA	NA	NA	NA
MYO18A	Identified	NA	NA	NA	NA	NA	NA	NA	NA	NA	NA	NA	NA	NA	NA	NA	NA	NA	NA	NA	NA	NA	NA	NA	NA
CBX1	Identified	NA	20.679	NA	NA	NA	NA	NA	22.8467	NA	21.8851	21.6019	NA	NA	NA	NA	NA	NA	NA	NA	NA	NA	NA	NA	NA
ARF5	Identified	NA	24.0678	23.2175	23.9256	24.2975	NA	24.4497	NA	24.5648	NA	NA	24.1987	NA	NA	NA	NA	NA	NA	NA	NA	NA	NA	NA	NA
ERH	Quantified	25.7477	25.4002	25.1245	24.9996	25.7316	25.7443	25.1464	25.4554	25.0068	25.449	25.2306	25.7905	1.15104	-0.00688936	-0.925154	-1.34131	1.09743	1.13951	-0.852262	0.177311	-1.3173	0.155954	-0.571756	1.29341
RHOG	Quantified	24.4358	23.7978	22.69	23.769	24.3568	23.7937	24.5166	24.3826	23.7952	24.6654	23.8707	23.6068	0.853252	-0.323995	-2.36802	-0.377093	0.70752	-0.33149	1.00231	0.755164	-0.328745	1.2769	-0.189453	-0.676352
SRSF3	Quantified	25.112	25.7869	25.3201	25.6906	24.9845	25.9314	25.8469	26.2776	25.1585	25.7858	25.5273	25.7685	-1.26502	0.487512	-0.724563	0.237417	-1.59594	0.862653	0.643272	1.76161	-1.14436	0.48447	-0.186699	0.43965
FOXK1	Identified	NA	NA	NA	NA	NA	NA	NA	NA	NA	NA	NA	NA	NA	NA	NA	NA	NA	NA	NA	NA	NA	NA	NA	NA
CCZ1B;CCZ1	Identified	NA	NA	NA	NA	21.409	21.7955	NA	NA	NA	NA	NA	20.4764	NA	NA	NA	NA	NA	NA	NA	NA	NA	NA	NA	NA
RBM10	Quantified	24.4398	23.6992	NA	23.7701	22.9669	23.8655	23.9948	24.6759	NA	24.1197	23.1919	24.8205	0.725937	0.219117	-2.28372	0.267633	-0.282054	0.332922	0.421404	0.887501	-1.65406	0.506893	-0.128043	0.986469
RBM3	Identified	NA	NA	NA	NA	NA	NA	NA	NA	NA	NA	NA	NA	NA	NA	NA	NA	NA	NA	NA	NA	NA	NA	NA	NA
MPP1	Quantified	26.3867	26.5034	26.2213	26.1391	26.4595	26.602	26.29	26.4907	26.1607	26.4075	26.3593	26.5547	0.0358168	0.80366	-1.05198	-1.59295	0.514905	1.45224	-0.600382	0.719794	-1.45046	0.173053	-0.144463	1.14076
TTR	Quantified	27.9712	28.7902	28.7193	29.429	28.1111	27.642	28.0543	28.3344	29.4305	29.0604	28.9593	28.3366	-1.02565	0.377526	0.256008	1.47193	-0.786	-1.58973	-0.883291	-0.403446	1.47446	0.840473	0.667299	-0.399579
PNKP	Identified	NA	NA	NA	NA	NA	NA	NA	NA	NA	NA	NA	NA	NA	NA	NA	NA	NA	NA	NA	NA	NA	NA	NA	NA
TFAM	Quantified	NA	22.8969	23.0934	23.2038	23.8108	23.4131	24.0155	23.6196	NA	22.9952	23.7962	23.7406	-1.57568	-0.12257	0.0593112	0.16159	0.723532	0.355364	0.913111	0.54656	-2.39823	-0.031544	0.71003	0.658526
PITPNA	Quantified	23.0605	23.5014	NA	NA	23.0316	23.3003	22.5745	22.8107	22.6535	NA	22.4383	22.8151	0.690987	1.19719	-1.55635	-1.7601	0.657846	0.966339	0.13306	0.404229	0.223739	-1.34289	-0.0232762	0.40922
SLC25A3	Quantified	26.3718	26.0521	26.1429	25.8266	27.1026	27.1159	27.9054	26.4833	26.4471	26.8419	26.7563	26.155	-0.393618	-0.944839	-0.788342	-1.33365	0.866407	0.889429	2.25059	-0.201331	-0.263699	0.416998	0.269401	-0.767348	2
GTF2B	Identified	21.4678	NA	NA	NA	21.2059	NA	NA	21.9972	NA	NA	NA	NA	NA	NA	NA	NA	NA	NA	NA	NA	NA	NA	NA	NA
CDK6	Identified	NA	NA	NA	NA	23.4083	NA	23.9846	NA	NA	NA	NA	NA	NA	NA	NA	NA	NA	NA	NA	NA	NA	NA	NA	NA
CDK5	Identified	NA	NA	NA	NA	NA	NA	21.9959	NA	NA	NA	21.136	NA	NA	NA	NA	NA	NA	NA	NA	NA	NA	NA	NA	NA
PURA	Quantified	23.4117	23.8428	22.72	22.9255	23.8594	23.3385	22.5369	22.8002	22.9911	22.3678	22.9682	23.2124	0.702032	1.61769	-0.767311	-0.33077	1.65293	0.546565	-1.15611	-0.596801	-0.191462	-1.51544	-0.239923	0.278604
FKBP3	Quantified	25.4867	24.7189	25.097	24.3932	24.5561	25.0735	24.187	25.028	24.4623	24.8063	24.5549	25.2036	1.79054	-0.203599	0.778461	-1.04938	-0.626447	0.717309	-1.58499	0.599052	-0.870092	0.0234366	-0.629486	1.05519
REEP5	Quantified	23.6126	23.355	23.8715	22.7428	22.4736	23.3742	22.4395	23.4108	24.5512	22.6909	22.7531	23.0451	0.667162	0.257271	1.07917	-0.71699	-1.14546	0.287882	-1.19971	0.346054	2.16099	-0.799717	-0.700627	-0.23602
SORD	Quantified	23.4631	NA	22.815	NA	22.7735	22.2606	21.7832	23.5426	NA	NA	22.6654	23.718	1.07396	-1.40225	0.54904	-1.54622	0.515469	0.100028	-0.286585	1.13833	-0.94489	-0.905122	0.427904	1.28033
UBE3A	Identified	NA	NA	NA	NA	NA	NA	NA	NA	NA	NA	NA	NA	NA	NA	NA	NA	NA	NA	NA	NA	NA	NA	NA	NA
HNRNPU	Quantified	26.2154	25.9542	25.777	25.9553	26.1568	26.3166	27.1102	26.3206	26.3177	26.1617	25.8668	25.8218	0.141913	-0.58703	-1.08151	-0.583811	-0.0214599	0.424571	2.63933	0.435685	0.427509	-0.00775928	-0.830926	-0.956509
SRSF2	Quantified	25.2675	24.9472	25.0306	24.8301	25.4341	25.0225	25.0798	25.5701	24.5633	25.263	24.9899	26.2282	0.193124	-0.561712	-0.365246	-0.837732	0.585962	-0.38425	-0.249274	0.906556	-1.46661	0.182668	-0.461141	2.45765
FOXK2	Identified	NA	NA	NA	NA	NA	NA	NA	NA	NA	NA	NA	NA	NA	NA	NA	NA	NA	NA	NA	NA	NA	NA	NA	NA
AMPD3	Quantified	24.5029	24.0048	24.0948	23.507	22.9279	24.7266	23.5482	24.3043	NA	23.4392	24.0897	24.3407	0.763672	0.3017	0.385208	-0.159989	-0.697076	0.971127	-0.121814	0.579503	-2.79315	-0.22284	0.38042	0.613241
FABP5	Quantified	26.1048	26.128	25.814	26.4046	25.3496	26.1425	25.7534	26.4885	25.8092	26.5269	26.563	26.313	-0.0313242	0.0308512	-0.809863	0.77135	-2.05306	0.0697888	-0.971936	0.996137	-0.822521	1.09892	1.19557	0.526096
CAP1	Quantified	25.3288	25.1437	24.9992	25.2202	25.2058	25.1347	24.6018	24.8491	24.8552	24.7017	24.9466	25.2273	1.35458	0.548255	-0.0813608	0.88137	0.818841	0.509143	-1.81227	-0.735033	-0.708474	-1.37702	-0.310351	0.912323
HMGCS1	Quantified	24.3922	24.0763	24.1274	24.0632	25.7856	25.821	27.7933	25.3018	25.8871	26.2864	25.733	23.2753	-0.650592	-0.901267	-0.860757	-0.911737	0.455354	0.483493	2.04885	0.0713457	0.535915	0.852839	0.413644	-1.53709
IFITM2;IFITM3;IFITM1	Identified	NA	NA	NA	NA	22.0072	NA	NA	NA	21.3907	NA	NA	NA	NA	NA	NA	NA	NA	NA	NA	NA	NA	NA	NA	NA
SLC7A5	Identified	23.0048	23.4984	NA	NA	23.7755	NA	23.7784	23.3038	22.9881	22.975	NA	23.4287	NA	NA	NA	NA	NA	NA	NA	NA	NA	NA	NA	NA
PHF6	Identified	NA	NA	NA	NA	NA	NA	24.8004	24.3094	23.9625	24.0964	NA	NA	NA	NA	NA	NA	NA	NA	NA	NA	NA	NA	NA	NA
DR1	Identified	NA	NA	NA	NA	NA	NA	NA	NA	NA	NA	NA	NA	NA	NA	NA	NA	NA	NA	NA	NA	NA	NA	NA	NA
EXOSC10	Quantified	20.8233	NA	NA	NA	21.8333	21.4952	22.9925	21.6472	21.1215	21.1542	21.4275	21.1098	-1.10897	0.173686	0.522319	-1.18937	0.598649	0.0270105	2.55877	0.284139	-0.6048	-0.549512	-0.0873655	-0.624553
PFKP	Quantified	24.5827	24.5028	24.8653	24.7177	23.5272	24.0728	24.4527	24.3012	23.5581	24.1494	24.1852	24.4396	0.731769	0.538877	1.41388	1.05753	-1.81603	-0.499185	0.418008	0.0523255	-1.74137	-0.314139	-0.227824	0.386167
XPC	Identified	NA	NA	NA	NA	NA	22.2567	NA	21.9179	NA	NA	NA	NA	NA	NA	NA	NA	NA	NA	NA	NA	NA	NA	NA	NA
DHODH	Identified	NA	NA	NA	NA	NA	NA	NA	NA	NA	NA	NA	NA	NA	NA	NA	NA	NA	NA	NA	NA	NA	NA	NA	NA
OGDH	Quantified	22.7865	22.3124	22.1817	22.1422	23.5427	23.3406	24.4734	22.9958	22.7051	23.3399	22.8544	22.1724	-0.16904	-0.851936	-1.04022	-1.09702	0.920052	0.628856	2.2604	0.132282	-0.286394	0.627878	-0.0713177	-1.05354	2
ALDH6A1	Identified	NA	NA	NA	NA	NA	NA	NA	NA	NA	NA	NA	NA	NA	NA	NA	NA	NA	NA	NA	NA	NA	NA	NA	NA
DSG1	Quantified	22.4172	22.8368	22.5988	23.8514	22.4623	NA	NA	NA	NA	NA	NA	21.7904	0.583076	0.994563	0.76117	1.98939	0.627262	-0.750201	-1.13306	-1.23765	-0.17109	-0.810491	-0.821454	-0.0315228	3
HIST1H1A	Identified	NA	NA	NA	NA	22.2996	22.9054	NA	21.9497	NA	NA	NA	22.0465	NA	NA	NA	NA	NA	NA	NA	NA	NA	NA	NA	NA
FKBP4	Quantified	23.9216	23.6396	24.0392	23.5812	24.1541	24.3085	24.0138	24.1212	24.4415	24.0327	24.0193	24.1779	-0.474067	-1.62714	0.00666441	-1.86621	0.476495	1.10797	-0.0972564	0.342246	1.65173	-0.0197462	-0.0746596	0.573971
HLA-DRA;HLA-DQA1;HLA-DQA2	Identified	NA	NA	NA	NA	NA	NA	NA	NA	NA	NA	NA	NA	NA	NA	NA	NA	NA	NA	NA	NA	NA	NA	NA	NA
PLOD1	Identified	NA	NA	NA	NA	NA	NA	NA	NA	NA	NA	NA	NA	NA	NA	NA	NA	NA	NA	NA	NA	NA	NA	NA	NA
NUCB1	Identified	NA	NA	NA	NA	NA	NA	22.028	20.605	21.7967	21.3928	NA	20.9611	NA	NA	NA	NA	NA	NA	NA	NA	NA	NA	NA	NA
RPL6	Quantified	24.1445	23.6084	23.3148	24.3909	25.4439	25.1749	26.3606	25.2028	25.4274	25.224	24.725	25.145	-0.821122	-1.44793	-1.7912	-0.533115	0.697972	0.383562	1.76982	0.416151	0.678757	0.44095	-0.142414	0.348559	2
TOP2B	Identified	NA	23.5575	NA	NA	NA	22.4654	23.5889	22.3817	22.8432	22.8714	22.6474	NA	NA	NA	NA	NA	NA	NA	NA	NA	NA	NA	NA	NA
CENPC	Quantified	24.7515	NA	NA	NA	23.9737	24.4255	23.8619	24.525	NA	23.8534	23.6907	24.4428	1.00772	-1.29788	-1.23493	-1.53732	0.529042	0.807099	0.460268	0.868296	-1.22998	0.455011	0.354913	0.817752
LMNB2	Quantified	25.3933	25.4034	25.2112	24.8473	25.3572	25.5424	24.8678	25.4353	25.1684	25.3639	25.0102	25.4394	0.600204	0.643859	-0.18072	-1.74135	0.445662	1.23969	-1.65342	0.780509	-0.36422	0.474388	-1.04269	0.798077
CEBPZ	Identified	NA	NA	NA	NA	NA	21.0745	22.5479	21.1073	NA	21.3293	20.9375	NA	NA	NA	NA	NA	NA	NA	NA	NA	NA	NA	NA	NA
UBXN1	Quantified	24.518	24.9168	24.8226	24.9938	24.682	24.7229	24.4573	24.9526	24.196	25.0328	24.5626	24.8109	-0.813036	0.773543	0.398813	1.07996	-0.160454	0.00225033	-1.05456	0.915817	-2.09407	1.23502	-0.635676	0.352397
GBE1	Quantified	24.6751	24.5403	24.1932	23.7949	23.5592	23.8576	23.791	23.9648	23.6765	23.8651	23.9085	23.7448	2.09394	1.69696	0.674569	-0.498845	-1.19327	-0.314275	-0.510248	0.00165162	-0.847711	-0.291966	-0.164294	-0.646508
ATP7A	Quantified	NA	NA	21.2259	NA	21.4216	21.5532	21.2834	21.5884	21.25	21.9323	21.4339	21.4656	0.652687	-1.66375	-0.544247	-1.54375	0.143405	0.605886	-0.342246	0.72941	-0.459591	1.93779	0.186537	0.297866
DIAPH1	Quantified	24.8887	24.8917	24.6673	24.4434	24.9361	25.0695	24.6881	24.8819	24.2348	24.8531	24.6582	24.5661	0.665982	0.678765	-0.27262	-1.22138	0.866982	1.43227	-0.184436	0.636975	-2.10546	0.515114	-0.310839	-0.701354
GLO1	Quantified	26.9068	26.9025	26.8067	26.2739	26.6387	25.9645	25.7567	27.0225	26.0207	25.9897	26.3652	26.6642	1.06217	1.05245	0.833187	-0.386302	0.448504	-1.09448	-1.56999	1.32706	-0.965659	-1.03664	-0.177378	0.507078
AKR1C1;AKR1C2	Identified	NA	NA	NA	NA	21.8798	NA	22.44	NA	NA	NA	NA	NA	NA	NA	NA	NA	NA	NA	NA	NA	NA	NA	NA	NA
SSBP1	Quantified	25.8774	25.3561	26.1531	26.1621	27.4101	27.2918	28.2075	27.5641	27.1621	26.7282	27.3022	26.6905	-1.16113	-1.79957	-0.823404	-0.812451	0.716136	0.571151	1.69272	0.904649	0.412374	-0.119078	0.583902	-0.165293	2
YWHAH	Quantified	26.795	26.0466	26.0738	26.0811	26.6966	26.1879	26.0672	26.0673	26.1446	26.3126	25.9652	26.2349	2.18363	-0.672077	-0.568382	-0.540395	1.80801	-0.132855	-0.593536	-0.593066	-0.29798	0.342862	-0.982805	0.0465927
PLP2	Identified	NA	NA	NA	NA	NA	NA	NA	NA	NA	NA	NA	NA	NA	NA	NA	NA	NA	NA	NA	NA	NA	NA	NA	NA
CSTF1	Identified	NA	NA	NA	NA	NA	NA	22.9093	NA	21.0637	NA	NA	NA	NA	NA	NA	NA	NA	NA	NA	NA	NA	NA	NA	NA
RNASEL	Identified	NA	NA	NA	NA	NA	NA	NA	NA	NA	NA	NA	NA	NA	NA	NA	NA	NA	NA	NA	NA	NA	NA	NA	NA
PTPN11	Quantified	22.4606	21.8573	21.3728	21.8369	22.8519	21.938	21.5289	22.3099	22.0894	21.8789	NA	22.289	1.02508	-0.201546	-1.18647	-0.242911	1.8207	-0.0373009	-0.869106	0.718777	0.270407	-0.157636	-1.81615	0.676157
BTK	Identified	NA	NA	NA	NA	21.1806	NA	22.6327	NA	NA	NA	NA	20.8736	NA	NA	NA	NA	NA	NA	NA	NA	NA	NA	NA	NA
PPAT	Identified	NA	NA	NA	NA	NA	NA	NA	NA	NA	NA	NA	NA	NA	NA	NA	NA	NA	NA	NA	NA	NA	NA	NA	NA
HSPA1B;HSPA1A	Quantified	26.8649	26.8434	27.0325	26.4294	26.3809	26.5382	25.7035	26.7083	25.8551	26.4734	26.2838	26.6927	0.960735	0.906465	1.3834	-0.137267	-0.259519	0.136929	-1.96749	0.565973	-1.58517	-0.0262436	-0.504421	0.526617
PSME1	Quantified	26.4116	26.1116	25.9761	25.7349	25.9276	25.7507	25.3853	26.0224	25.4389	25.7314	25.6276	26.1225	1.869	0.864505	0.410935	-0.396654	0.248701	-0.343833	-1.56738	0.565842	-1.38779	-0.40852	-0.755955	0.901143
APLP2	Identified	NA	NA	NA	NA	NA	NA	NA	NA	NA	NA	NA	NA	NA	NA	NA	NA	NA	NA	NA	NA	NA	NA	NA	NA
GABPA	Identified	NA	NA	NA	NA	NA	NA	NA	NA	NA	NA	NA	NA	NA	NA	NA	NA	NA	NA	NA	NA	NA	NA	NA	NA
GABPB1	Identified	NA	NA	NA	NA	NA	21.7213	20.6277	21.3611	NA	NA	NA	NA	NA	NA	NA	NA	NA	NA	NA	NA	NA	NA	NA	NA
RING1	Identified	NA	NA	NA	NA	20.4387	NA	NA	NA	NA	20.1265	NA	19.1642	NA	NA	NA	NA	NA	NA	NA	NA	NA	NA	NA	NA
RAD51	Identified	NA	NA	NA	NA	NA	NA	NA	NA	NA	NA	NA	NA	NA	NA	NA	NA	NA	NA	NA	NA	NA	NA	NA	NA
PRDX1	Quantified	28.548	28.2529	28.3217	27.5298	28.5462	28.4674	27.5965	27.913	27.896	28.0008	27.9016	28.276	1.27058	0.425654	0.622672	-1.64394	1.26521	1.03982	-1.45321	-0.547289	-0.595943	-0.295779	-0.579771	0.491995
C1QBP	Quantified	26.8503	26.7764	26.6698	27.0591	27.6405	27.1343	28.6642	27.1512	27.2053	27.5019	27.6208	26.8114	-0.739616	-0.873945	-1.06783	-0.360007	0.697107	-0.223314	2.55842	-0.192513	-0.0942408	0.445045	0.661258	-0.810371
KHDRBS1	Quantified	24.6447	24.6362	24.1807	24.4624	24.3022	24.6838	24.3675	25.0983	24.5107	24.5386	24.2644	24.4314	0.552843	0.518172	-1.35294	-0.195879	-0.85409	0.713547	-0.585804	2.41638	0.00277269	0.11719	-1.00908	-0.323111
BAX	Quantified	22.867	23.355	22.3968	NA	23.7095	23.2593	24.4189	22.5986	23.3966	23.091	23.7263	22.9407	-0.245097	0.343417	-0.812246	-2.39609	0.770887	0.227934	1.62643	-0.568827	0.393607	0.0250203	0.791189	-0.156225
ABHD16A	Identified	NA	NA	NA	NA	NA	NA	NA	NA	NA	NA	NA	NA	NA	NA	NA	NA	NA	NA	NA	NA	NA	NA	NA	NA
BCL2L1	Identified	NA	NA	NA	NA	NA	NA	NA	NA	NA	NA	NA	NA	NA	NA	NA	NA	NA	NA	NA	NA	NA	NA	NA	NA
LRP1	Identified	NA	NA	NA	NA	21.3101	NA	23.4812	20.2483	20.2158	NA	20.5888	NA	NA	NA	NA	NA	NA	NA	NA	NA	NA	NA	NA	NA
ARHGAP1	Quantified	23.2125	23.4031	23.4599	23.2904	23.984	23.1717	23.7998	23.7272	23.4054	23.1404	23.5341	23.7238	-1.01476	-0.311774	-0.102512	-0.727616	1.83028	-1.16537	1.15089	0.883408	-0.303627	-1.28081	0.171153	0.87075
SRSF4	Identified	22.4345	22.4279	22.3119	NA	NA	22.9931	NA	23.1098	NA	22.9425	NA	22.6508	NA	NA	NA	NA	NA	NA	NA	NA	NA	NA	NA	NA
PPP3CA;PPP3CB	Identified	NA	NA	NA	NA	20.9101	NA	21.1314	NA	20.5061	20.3518	NA	NA	NA	NA	NA	NA	NA	NA	NA	NA	NA	NA	NA	NA
DHX9	Quantified	25.825	25.8177	25.9003	25.7	25.6886	25.9927	26.4472	26.2224	25.9511	26.2248	25.9819	26.0491	-0.70028	-0.732662	-0.367347	-1.25312	-1.30352	0.0412487	2.05078	1.05667	-0.142893	1.0675	-0.00688898	0.290522
CRYZ	Identified	19.8331	NA	20.5245	19.9096	NA	20.0821	21.4443	20.1169	NA	20.75	20.9641	NA	NA	NA	NA	NA	NA	NA	NA	NA	NA	NA	NA	NA
GOLGA3	Identified	NA	NA	NA	NA	NA	NA	NA	NA	NA	NA	NA	NA	NA	NA	NA	NA	NA	NA	NA	NA	NA	NA	NA	NA
LGALS3BP	Quantified	22.3054	23.2728	23.226	23.3797	21.8894	NA	21.3505	20.9692	24.1013	NA	22.7578	22.8564	-0.0819481	0.846429	0.801476	0.948951	-0.481122	-0.609913	-0.99835	-1.36426	1.6414	-1.5016	0.35218	0.446752
EHHADH	Identified	NA	NA	NA	NA	NA	NA	NA	NA	NA	NA	NA	NA	NA	NA	NA	NA	NA	NA	NA	NA	NA	NA	NA	NA
WDR46	Identified	NA	NA	NA	NA	NA	NA	NA	NA	NA	NA	NA	NA	NA	NA	NA	NA	NA	NA	NA	NA	NA	NA	NA	NA
MFGE8	Identified	NA	NA	NA	NA	NA	NA	NA	NA	NA	NA	NA	NA	NA	NA	NA	NA	NA	NA	NA	NA	NA	NA	NA	NA
DMTN	Quantified	25.9447	25.9675	25.9181	25.5118	25.5989	25.5998	24.7341	25.514	25.041	25.3204	25.4002	25.9881	1.02775	1.08626	0.959485	-0.085081	0.138786	0.14112	-2.08418	-0.0794267	-1.29518	-0.57698	-0.371841	1.13929
DSC1	Quantified	21.6621	22.4765	22.4346	23.8286	NA	NA	NA	NA	NA	21.8463	21.766	NA	0.108152	0.917594	0.875964	2.26141	-0.842227	-0.367944	-0.481022	-1.03206	-0.739607	0.291251	0.211494	-1.203	3
CD47	Identified	NA	25.4	24.6361	24.9833	25.7052	NA	25.8983	25.3045	NA	25.0949	NA	25.8767	NA	NA	NA	NA	NA	NA	NA	NA	NA	NA	NA	NA
PPID	Identified	NA	NA	NA	NA	NA	NA	NA	NA	NA	NA	NA	NA	NA	NA	NA	NA	NA	NA	NA	NA	NA	NA	NA	NA
SSRP1	Quantified	25.1388	25.426	25.0785	23.5727	25.0391	25.3708	25.7418	25.704	25.0384	25.4021	25.2902	25.584	-0.105842	0.40024	-0.212143	-2.8654	-0.281455	0.302936	0.956619	0.890111	-0.282783	0.358166	0.16095	0.678605
VAC14	Identified	NA	NA	22.2213	NA	22.3434	NA	21.6975	21.9748	NA	21.7143	NA	22.9566	NA	NA	NA	NA	NA	NA	NA	NA	NA	NA	NA	NA
NSUN2	Quantified	22.1961	22.478	22.0114	21.6962	22.3587	22.7069	23.8509	22.2495	22.258	22.1896	22.5835	21.7868	-0.30263	0.206164	-0.636135	-1.2051	-0.00925347	0.619318	2.68433	-0.20639	-0.191028	-0.314362	0.396511	-1.04143
RBBP4	Quantified	22.4896	22.799	22.6064	22.3797	NA	NA	22.9867	23.0186	NA	23.0313	22.2748	22.6555	0.316832	0.640606	0.43905	0.20174	-1.31245	-1.90361	0.837135	0.870462	-1.55594	0.883801	0.0919792	0.490401
NCBP1	Quantified	23.1851	23.3823	22.7776	22.8819	23.0954	23.1446	23.7849	23.4278	22.8402	23.2654	23.1239	23.4103	-0.0285661	0.659359	-1.44977	-1.08605	-0.341301	-0.169872	2.06332	0.8179	-1.23155	0.251662	-0.242015	0.756887
GBA	Identified	NA	NA	NA	NA	NA	NA	NA	NA	NA	NA	NA	NA	NA	NA	NA	NA	NA	NA	NA	NA	NA	NA	NA	NA
MGAT3	Identified	NA	NA	NA	NA	21.3864	NA	24.3116	NA	NA	NA	NA	NA	NA	NA	NA	NA	NA	NA	NA	NA	NA	NA	NA	NA
AHNAK	Identified	NA	NA	NA	NA	NA	NA	NA	NA	NA	NA	NA	NA	NA	NA	NA	NA	NA	NA	NA	NA	NA	NA	NA	NA
FCHO2	Identified	NA	NA	NA	NA	NA	NA	NA	NA	NA	NA	NA	NA	NA	NA	NA	NA	NA	NA	NA	NA	NA	NA	NA	NA
HSPA14	Quantified	NA	NA	NA	NA	21.8647	22.1018	22.7069	21.5212	21.8883	21.7458	21.7099	22.0347	-1.95777	-1.29237	-0.577807	-0.699902	0.440277	0.803839	1.73193	-0.0865193	0.47648	0.257935	0.202897	0.701006	2
SCRN3	Identified	NA	NA	NA	NA	NA	NA	NA	NA	NA	NA	NA	NA	NA	NA	NA	NA	NA	NA	NA	NA	NA	NA	NA	NA
GALNT2	Identified	NA	NA	NA	NA	22.0572	22.6032	23.7245	NA	22.8518	22.6975	21.9678	NA	NA	NA	NA	NA	NA	NA	NA	NA	NA	NA	NA	NA
GALNT1	Identified	NA	NA	NA	NA	NA	NA	NA	NA	NA	NA	NA	NA	NA	NA	NA	NA	NA	NA	NA	NA	NA	NA	NA	NA
AP1B1	Quantified	24.3997	24.412	24.3155	23.9031	23.8601	24.2619	23.7777	24.1402	23.9941	23.8209	23.8096	24.165	1.37113	1.42268	1.01914	-0.704633	-0.8841	0.795237	-1.22879	0.286366	-0.324046	-1.04788	-1.09526	0.390159
CPSF1	Quantified	21.4103	NA	NA	NA	21.0589	21.5961	21.7649	21.5665	NA	NA	NA	21.0461	0.434796	1.13179	-0.131069	-0.822413	-0.385696	0.86844	1.26261	0.799517	-2.2087	-0.770038	0.236513	-0.415744
PMPCA	Identified	NA	NA	NA	NA	NA	NA	24.1348	NA	22.881	NA	NA	NA	NA	NA	NA	NA	NA	NA	NA	NA	NA	NA	NA	NA
KIAA0196	Identified	NA	NA	NA	NA	NA	NA	NA	NA	NA	NA	NA	NA	NA	NA	NA	NA	NA	NA	NA	NA	NA	NA	NA	NA
NUP160	Quantified	23.506	23.087	NA	23.405	23.5167	23.6301	24.1179	23.6372	23.3697	23.7887	23.3005	23.4785	0.255843	-0.148898	-3.07589	0.158232	0.266098	0.375687	0.846797	0.382539	0.124199	0.528799	0.0573157	0.229275
TBL3	Quantified	NA	NA	NA	NA	21.841	21.6424	23.0523	21.8773	NA	22.216	22.06	NA	0.524077	-0.362023	-1.33785	-1.0255	0.277914	-0.0250156	2.126	0.3334	-0.99037	0.850094	0.61204	-0.982767
GTF3C1	Identified	NA	NA	NA	NA	20.6905	NA	22.335	NA	21.0317	21.2416	NA	20.5896	NA	NA	NA	NA	NA	NA	NA	NA	NA	NA	NA	NA
TWF1	Identified	NA	NA	NA	NA	NA	NA	NA	NA	NA	NA	NA	NA	NA	NA	NA	NA	NA	NA	NA	NA	NA	NA	NA	NA
STX4	Identified	22.6577	NA	NA	NA	22.0908	NA	NA	21.4136	22.7278	NA	21.857	22.3892	NA	NA	NA	NA	NA	NA	NA	NA	NA	NA	NA	NA
SF3A3	Quantified	23.5093	23.5775	23.5365	23.428	23.6981	23.2337	23.3541	23.3826	23.0832	23.2231	23.0305	23.4664	0.656055	0.994014	0.790694	0.253343	1.59141	-0.709858	-0.113153	0.0281287	-1.45516	-0.762089	-1.71675	0.443362
AIMP1	Quantified	22.6982	22.9445	22.6661	22.7519	23.0557	22.9262	23.2073	22.4392	22.8703	23.011	22.2954	22.1471	-0.164899	0.603393	-0.264998	0.00261939	0.95026	0.546223	1.42306	-0.97285	0.371865	0.810777	-1.42149	-1.88396
ILF3	Quantified	25.2484	24.7192	24.7154	24.1313	24.4538	24.6617	24.0786	25.1234	24.322	24.9657	24.5873	24.8622	1.61502	0.17281	0.162547	-1.42918	-0.550314	0.0161293	-1.57277	1.27459	-0.909451	0.844561	-0.186474	0.562533
ACOT1;ACOT2	Identified	NA	NA	NA	NA	NA	NA	NA	NA	NA	NA	NA	NA	NA	NA	NA	NA	NA	NA	NA	NA	NA	NA	NA	NA
CSNK2B-LY6G5B-1181;CSNK2B;CSNK2B-LY6G5B--991	Identified	NA	NA	NA	NA	23.1235	22.9873	22.9936	NA	NA	NA	23.3628	NA	NA	NA	NA	NA	NA	NA	NA	NA	NA	NA	NA	NA
LMAN2	Quantified	24.3094	24.5774	24.2219	24.6136	25.275	25.0225	25.4354	24.7011	24.615	24.8222	24.2855	24.5169	-1.02121	-0.31995	-1.25008	-0.225094	1.50559	0.844665	1.92516	0.00370436	-0.221567	0.320669	-1.08364	-0.478241
TRAP1	Quantified	25.4294	24.5728	25.4948	26.3472	27.1784	26.4581	28.1031	26.5353	26.4149	26.5311	26.4877	26.2031	-0.999017	-1.96764	-0.925056	0.0386619	0.978472	0.164091	2.02412	0.251338	0.115184	0.246584	0.197542	-0.124278	2
TRAF2	Identified	NA	NA	NA	NA	NA	NA	NA	NA	NA	NA	NA	NA	NA	NA	NA	NA	NA	NA	NA	NA	NA	NA	NA	NA
PPP1R8	Identified	NA	NA	22.4051	NA	NA	23.2442	NA	22.8241	NA	22.6319	NA	NA	NA	NA	NA	NA	NA	NA	NA	NA	NA	NA	NA	NA
PTP4A2;PTP4A1	Identified	NA	NA	NA	NA	NA	NA	NA	NA	NA	NA	NA	NA	NA	NA	NA	NA	NA	NA	NA	NA	NA	NA	NA	NA
BNIP1	Identified	NA	NA	NA	NA	NA	NA	NA	NA	NA	NA	NA	NA	NA	NA	NA	NA	NA	NA	NA	NA	NA	NA	NA	NA
CSTF3	Quantified	21.8582	21.4614	21.7278	NA	21.8358	22.1042	21.6571	22.3093	21.9346	NA	22.0948	22.3277	0.0152492	-1.14307	-0.365374	-0.180647	-0.0502893	0.733512	-0.571896	1.33206	0.23834	-2.09977	0.705958	1.38593
ECH1	Quantified	23.8228	23.5721	NA	24.3193	24.6484	24.743	26.0268	24.8725	25.2783	25.2706	24.85	24.5372	-0.315905	-0.477066	-2.88251	0.00327536	0.214822	0.275591	1.1008	0.358832	0.619717	0.614759	0.344348	0.143338
STRN3	Identified	NA	NA	NA	NA	NA	NA	NA	NA	NA	NA	NA	NA	NA	NA	NA	NA	NA	NA	NA	NA	NA	NA	NA	NA
FLII	Identified	NA	NA	NA	NA	NA	21.5283	21.2642	20.2998	NA	20.4388	20.8715	20.56	NA	NA	NA	NA	NA	NA	NA	NA	NA	NA	NA	NA
	Identified	NA	NA	NA	NA	NA	NA	NA	NA	NA	NA	NA	NA	NA	NA	NA	NA	NA	NA	NA	NA	NA	NA	NA	NA
COASY	Quantified	22.7546	22.4906	23.2855	22.6462	22.5556	23.276	23.1244	23.127	22.2565	22.4634	22.739	23.3521	-0.225038	-0.927494	1.18708	-0.513453	-0.754563	1.16185	0.758609	0.765654	-1.5502	-0.999944	-0.266754	1.36425
ACACA	Identified	NA	NA	NA	NA	NA	NA	25.6352	NA	NA	20.4997	NA	NA	NA	NA	NA	NA	NA	NA	NA	NA	NA	NA	NA	NA
SPP2	Identified	NA	NA	NA	NA	NA	NA	21.6009	NA	20.9489	21.3629	NA	21.1393	NA	NA	NA	NA	NA	NA	NA	NA	NA	NA	NA	NA
USP4	Identified	NA	20.8545	NA	NA	NA	21.3047	22.4108	20.9321	NA	21.3331	20.9657	20.6611	NA	NA	NA	NA	NA	NA	NA	NA	NA	NA	NA	NA
IK	Identified	21.2302	NA	NA	NA	NA	NA	NA	21.7944	NA	21.5479	NA	21.6149	NA	NA	NA	NA	NA	NA	NA	NA	NA	NA	NA	NA
MTAP	Quantified	23.8217	23.4127	23.5904	23.4284	24.2164	23.7768	23.4636	23.8179	23.8384	23.4836	23.3426	23.7109	0.647171	-0.975577	-0.270854	-0.913378	2.21306	0.468758	-0.773627	0.632094	0.713192	-0.694508	-1.25392	0.207584
PRKAA1	Quantified	23.2544	23.3688	23.5207	23.1518	23.9659	23.8023	23.8254	24.449	23.7606	23.868	23.2587	24.22	-1.11234	-0.829123	-0.453084	-1.36621	0.648624	0.243856	0.300999	1.84443	0.140596	0.40632	-1.10165	1.27758
CALCOCO2	Identified	24.8989	NA	NA	NA	22.7204	22.7974	23.2256	NA	NA	NA	NA	NA	NA	NA	NA	NA	NA	NA	NA	NA	NA	NA	NA	NA
TARDBP;TDP43	Quantified	24.8216	24.6819	24.8415	24.7732	25.1223	25.0189	24.9597	25.0632	24.6441	24.9238	25.007	24.578	-0.274056	-1.07222	-0.160605	-0.550757	1.4436	0.852925	0.51494	1.10573	-1.28815	0.309848	0.784766	-1.66603
HNRNPA0	Identified	NA	NA	NA	NA	NA	NA	NA	NA	NA	NA	NA	NA	NA	NA	NA	NA	NA	NA	NA	NA	NA	NA	NA	NA
SCRIB	Identified	NA	NA	NA	NA	NA	NA	NA	NA	NA	NA	NA	NA	NA	NA	NA	NA	NA	NA	NA	NA	NA	NA	NA	NA
PAK1	Identified	NA	21.2986	NA	NA	NA	NA	NA	20.3285	NA	NA	NA	NA	NA	NA	NA	NA	NA	NA	NA	NA	NA	NA	NA	NA
AIMP2	Identified	NA	NA	NA	NA	22.0734	NA	23.1036	21.9601	21.9365	22.6137	21.6535	NA	NA	NA	NA	NA	NA	NA	NA	NA	NA	NA	NA	NA
PRDX4	Quantified	23.9104	23.5979	24.33	23.6751	24.1899	24.3878	25.3536	24.4291	24.3919	24.3561	24.6085	23.338	-0.569508	-1.15575	0.217534	-1.01092	-0.0453107	0.326069	2.1376	0.403479	0.333702	0.266492	0.739879	-1.64327
PAK2	Identified	21.6429	21.2067	NA	21.2737	NA	NA	20.8703	21.5628	NA	NA	NA	21.2945	NA	NA	NA	NA	NA	NA	NA	NA	NA	NA	NA	NA
CBX3	Quantified	26.2191	26.4275	26.4752	25.8596	25.6623	26.0896	25.5902	26.6457	25.7733	26.3376	25.9775	26.4509	0.265379	0.857346	0.993003	-0.755957	-1.31655	-0.102523	-1.52142	1.47729	-1.00133	0.601996	-0.421162	0.923926
STX5	Quantified	NA	NA	NA	NA	22.9659	22.9884	23.0838	23.3892	22.9319	22.9062	NA	23.25	-0.830071	-1.17019	-1.78732	-0.535736	0.685029	0.7031	0.779846	1.02565	0.657654	0.636968	-1.0786	0.913661	2
PSMD2	Quantified	27.4118	27.1644	27.2399	26.9594	27.6588	27.8009	27.2859	27.732	27.4096	27.7097	27.0885	27.7788	-0.0848113	-0.927844	-0.670548	-1.62678	0.75728	1.24176	-0.513912	1.00681	-0.092253	0.930783	-1.18658	1.16611
DNAJC3	Quantified	NA	NA	NA	NA	25.2036	24.8793	25.2695	24.9447	NA	25.0253	25.0141	25.1893	-1.25684	-1.13995	-0.963165	-1.05225	0.864294	0.717102	0.894205	0.746801	-1.22968	0.783373	0.778291	0.857823	2
SELENBP1	Quantified	28.4603	28.1234	28.3738	27.3135	27.7473	27.7116	27.2628	28.3129	27.046	27.5377	27.8636	27.9542	1.41452	0.682802	1.22672	-1.07572	-0.133884	-0.211453	-1.18581	1.09426	-1.6566	-0.588935	0.118733	0.315366
SRSF9	Quantified	NA	NA	NA	NA	20.9792	20.9125	21.7653	20.6133	21.1916	21.3508	20.9264	NA	0.124008	-1.64175	0.0451763	0.607891	-0.00158511	-0.170489	1.99126	-0.928952	0.536865	0.94039	-0.135455	-1.36736
SLC12A7	Identified	NA	NA	NA	NA	NA	NA	NA	NA	NA	NA	NA	NA	NA	NA	NA	NA	NA	NA	NA	NA	NA	NA	NA	NA
SRSF5	Identified	NA	NA	NA	NA	NA	NA	NA	NA	NA	NA	NA	NA	NA	NA	NA	NA	NA	NA	NA	NA	NA	NA	NA	NA
SRSF6	Quantified	24.3093	NA	23.6244	NA	24.7248	24.4933	24.2082	24.8233	23.6796	24.5089	24.0418	23.8074	0.475396	-2.20152	-0.0614375	-1.86888	0.801101	0.61958	0.396148	0.878262	-0.0182021	0.631867	0.265678	0.0820095
MAD2L1	Identified	22.3936	NA	NA	NA	NA	NA	23.5945	NA	NA	23.088	NA	22.1501	NA	NA	NA	NA	NA	NA	NA	NA	NA	NA	NA	NA
TRIM28	Quantified	27.1813	27.1464	27.1903	26.8539	27.3862	27.6802	27.8267	27.6459	27.3145	27.7112	27.5843	27.5608	-0.831541	-0.951459	-0.800715	-1.95575	-0.127859	0.881596	1.38468	0.763658	-0.374196	0.987782	0.552351	0.471447
G3BP1	Quantified	23.1689	22.2953	22.7294	23.0345	23.0051	23.6575	24.0782	23.5932	23.461	23.378	23.7248	23.0815	-0.203287	-2.00837	-1.11135	-0.481007	-0.541786	0.806339	1.6756	0.673429	0.400292	0.228674	0.945423	-0.383962
NMI	Identified	NA	NA	NA	NA	NA	NA	NA	NA	NA	NA	NA	NA	NA	NA	NA	NA	NA	NA	NA	NA	NA	NA	NA	NA
ATM	Identified	NA	NA	NA	NA	NA	NA	NA	NA	NA	NA	NA	NA	NA	NA	NA	NA	NA	NA	NA	NA	NA	NA	NA	NA
SLC14A1	Identified	23.5932	NA	NA	NA	23.0389	NA	22.2768	23.3856	NA	NA	NA	23.2946	NA	NA	NA	NA	NA	NA	NA	NA	NA	NA	NA	NA
EIF3I	Quantified	24.3058	24.1061	24.1737	24.2979	24.5356	23.8824	24.7183	23.6374	24.4677	23.6873	23.5717	24.0849	0.496683	-0.0442995	0.13897	0.475331	1.11933	-0.650091	1.61416	-1.31366	0.935421	-1.17856	-1.49165	-0.101636
KLF1	Identified	NA	NA	NA	NA	NA	NA	NA	NA	NA	NA	NA	NA	NA	NA	NA	NA	NA	NA	NA	NA	NA	NA	NA	NA
	Identified	NA	NA	NA	NA	NA	NA	NA	NA	NA	NA	NA	NA	NA	NA	NA	NA	NA	NA	NA	NA	NA	NA	NA	NA
PPIL2	Identified	NA	NA	NA	NA	NA	NA	NA	NA	NA	NA	NA	NA	NA	NA	NA	NA	NA	NA	NA	NA	NA	NA	NA	NA
CTBP1	Quantified	23.0455	NA	NA	23.4366	23.4727	23.0713	23.9961	23.2987	23.6238	23.7603	NA	23.756	-0.0814153	-0.182238	-2.22373	0.387146	0.430444	-0.0503909	1.05747	0.221929	0.611416	0.774979	-1.71548	0.769863
MRPL49	Identified	NA	NA	NA	NA	NA	NA	NA	NA	NA	NA	NA	NA	NA	NA	NA	NA	NA	NA	NA	NA	NA	NA	NA	NA
DYNC1I2	Identified	NA	NA	NA	NA	NA	NA	NA	NA	NA	NA	NA	NA	NA	NA	NA	NA	NA	NA	NA	NA	NA	NA	NA	NA
ORC1	Quantified	NA	NA	20.9513	21.2211	21.3306	21.5888	20.9025	21.7198	20.7514	NA	NA	21.1129	1.96747	-0.30806	-0.44938	0.148349	0.39102	0.963149	-0.557609	1.2534	-0.892396	-1.44027	-0.984174	-0.0914951
ORC2	Identified	NA	NA	NA	NA	NA	21.4661	NA	21.4567	NA	NA	NA	21.1728	NA	NA	NA	NA	NA	NA	NA	NA	NA	NA	NA	NA
IKZF1	Identified	NA	NA	NA	NA	NA	NA	NA	NA	NA	NA	NA	NA	NA	NA	NA	NA	NA	NA	NA	NA	NA	NA	NA	NA
NNT	Quantified	24.2893	23.4994	23.7478	23.7845	25.3056	24.2088	25.4859	24.5186	25.0315	24.2072	24.5644	24.3865	-0.211744	-1.49985	-1.09478	-1.03492	1.44561	-0.342937	1.7397	0.162198	0.998693	-0.345608	0.236863	-0.0532273	2
XRCC4	Identified	NA	NA	NA	NA	NA	NA	NA	NA	NA	NA	NA	NA	NA	NA	NA	NA	NA	NA	NA	NA	NA	NA	NA	NA
TCOF1	Identified	NA	NA	NA	NA	NA	NA	NA	NA	NA	NA	NA	NA	NA	NA	NA	NA	NA	NA	NA	NA	NA	NA	NA	NA
TAMM41	Identified	NA	NA	NA	NA	NA	21.6977	21.1509	NA	NA	21.4492	NA	NA	NA	NA	NA	NA	NA	NA	NA	NA	NA	NA	NA	NA
SF3B2	Quantified	24.4963	24.1949	23.9506	23.4514	23.9427	24.0494	22.9917	24.341	23.1802	23.9251	23.5342	24.4063	1.28665	0.665552	0.162124	-0.866937	0.145756	0.365721	-1.81429	0.966723	-1.42583	0.10939	-0.696171	1.10131
OS9	Identified	NA	NA	NA	NA	NA	NA	NA	NA	NA	NA	NA	NA	NA	NA	NA	NA	NA	NA	NA	NA	NA	NA	NA	NA
PDAP1	Quantified	25.6559	25.1517	24.9496	24.4639	24.6501	25.0496	23.8611	25.015	24.1342	25.0003	24.6101	24.9628	1.79436	0.747195	0.327257	-0.681632	-0.294722	0.535098	-1.93379	0.463226	-1.36641	0.432667	-0.377932	0.354692
TMED1	Identified	21.6713	NA	NA	NA	22.4921	NA	22.1044	NA	NA	NA	NA	NA	NA	NA	NA	NA	NA	NA	NA	NA	NA	NA	NA	NA
FKBP5	Quantified	25.8218	25.7057	25.7604	25.4635	25.8359	26.1655	25.9187	26.2388	25.8111	26.0981	25.9497	26.0638	-0.37218	-0.906172	-0.654904	-2.02037	-0.307384	1.20829	0.0731391	1.5458	-0.421477	0.898496	0.216064	0.740696
ROCK1	Identified	NA	NA	24.9846	24.1688	NA	NA	NA	NA	NA	NA	NA	NA	NA	NA	NA	NA	NA	NA	NA	NA	NA	NA	NA	NA
TOP3A;TOP3B	Identified	NA	NA	NA	NA	NA	NA	NA	NA	NA	NA	NA	NA	NA	NA	NA	NA	NA	NA	NA	NA	NA	NA	NA	NA
TCIRG1	Identified	NA	NA	NA	NA	NA	NA	NA	NA	NA	NA	NA	NA	NA	NA	NA	NA	NA	NA	NA	NA	NA	NA	NA	NA
PICALM	Quantified	23.3977	NA	22.8407	22.4355	22.8406	22.2568	22.2832	22.3244	22.2019	21.9962	21.7472	22.2115	1.57047	-2.5607	0.814391	0.264202	0.814182	0.0216861	0.0574681	0.113341	-0.0528751	-0.332142	-0.670216	-0.0398058
SQSTM1	Identified	NA	NA	NA	NA	NA	NA	NA	NA	NA	NA	NA	NA	NA	NA	NA	NA	NA	NA	NA	NA	NA	NA	NA	NA
AP2A2	Quantified	21.8952	NA	NA	NA	22.3764	22.2966	21.7245	21.5518	20.9728	22.0927	21.6294	21.1637	0.604434	-0.498889	-2.35044	-0.903152	1.20425	1.10487	0.391614	0.17635	-0.545369	0.85062	0.273148	-0.307444
MTX1	Identified	NA	NA	NA	NA	NA	21.7251	NA	NA	21.5295	NA	NA	NA	NA	NA	NA	NA	NA	NA	NA	NA	NA	NA	NA	NA
PRPF4B	Quantified	21.7999	21.776	NA	21.5449	22.1437	22.4948	21.1906	21.9977	21.6646	NA	22.0876	22.426	0.118285	0.0749922	-1.82321	-0.342038	0.738774	1.37241	-0.981622	0.475227	-0.125967	-1.39276	0.637527	1.24838
PIN1	Quantified	23.6976	23.3549	23.258	NA	23.6119	NA	23.077	23.3713	23.1743	23.3166	23.1317	23.5563	0.809384	0.416865	0.305878	-2.24484	0.711195	-1.92468	0.0986449	0.435699	0.210044	0.373013	0.161316	0.647478
SERINC3	Identified	NA	NA	NA	NA	NA	NA	NA	NA	NA	NA	NA	NA	NA	NA	NA	NA	NA	NA	NA	NA	NA	NA	NA	NA
EIF4EBP1	Identified	NA	NA	NA	NA	NA	NA	NA	NA	NA	NA	NA	NA	NA	NA	NA	NA	NA	NA	NA	NA	NA	NA	NA	NA
EIF4EBP2	Identified	NA	NA	NA	NA	NA	NA	NA	NA	NA	NA	NA	NA	NA	NA	NA	NA	NA	NA	NA	NA	NA	NA	NA	NA
RIPK1	Identified	NA	NA	NA	NA	NA	NA	NA	NA	NA	NA	NA	NA	NA	NA	NA	NA	NA	NA	NA	NA	NA	NA	NA	NA
HDAC1	Quantified	22.6101	22.3571	22.2628	22.3173	22.8792	22.4028	23.8168	22.8562	22.3476	23.1119	22.4191	22.1216	-0.0317318	-0.562953	-0.760875	-0.646414	0.533207	-0.466945	2.50178	0.484921	-0.582865	1.02182	-0.432671	-1.05727
DCTN2	Quantified	25.1424	24.9122	24.9293	24.2884	24.7972	24.8403	23.7924	23.9743	24.2092	24.2907	24.2669	24.2418	1.55502	1.0196	1.05942	-0.431002	0.752168	0.852387	-1.58443	-1.16149	-0.615266	-0.425766	-0.481152	-0.539496
NAE1	Quantified	24.6114	24.3841	24.2506	23.5806	24.4113	24.6595	23.6963	24.462	23.6096	24.2411	24.1905	24.7441	0.926749	0.364499	0.034281	-1.62312	0.43167	1.04574	-1.33704	0.557087	-1.5513	0.0107811	-0.114313	1.25496
PUF60	Quantified	22.0438	22.09	NA	22.853	22.0074	22.3407	23.7796	22.2897	22.9816	22.4111	22.3435	22.677	-0.363435	-0.30705	-2.51813	0.62483	-0.407965	-0.00087939	1.75647	-0.0632071	0.78193	0.0850657	0.00250106	0.409869
IQGAP2	Quantified	21.2709	NA	NA	NA	NA	21.4392	22.8073	21.1576	22.5995	21.2907	21.385	21.3541	0.0235931	0.233531	-1.01978	-1.27299	-1.66869	0.213524	1.75684	-0.104216	1.52245	0.0459515	0.152287	0.117507
TRA2A	Identified	NA	NA	NA	NA	23.5578	23.801	NA	23.6927	22.3134	NA	NA	23.122	NA	NA	NA	NA	NA	NA	NA	NA	NA	NA	NA	NA
SNX1	Quantified	NA	NA	NA	NA	22.4098	22.2358	23.2628	22.5234	21.8557	22.3251	22.0597	21.663	-1.86126	-0.0271676	-1.44021	0.0118368	0.599826	0.326458	1.94047	0.778361	-0.270905	0.466763	0.0496244	-0.5738	2
KRR1	Identified	NA	NA	NA	NA	NA	NA	NA	NA	NA	NA	NA	NA	NA	NA	NA	NA	NA	NA	NA	NA	NA	NA	NA	NA
CUL3	Quantified	24.3148	24.49	24.5244	24.1238	24.1966	24.6648	24.0116	24.6196	23.7323	24.1033	24.25	24.3268	0.129134	0.776435	0.903377	-0.576515	-0.30762	1.42192	-0.990735	1.25524	-2.02253	-0.652268	-0.110085	0.173639
CUL4A	Quantified	23.7834	23.7531	23.507	23.0909	23.5863	23.6853	23.3788	23.7831	22.9642	23.4179	23.5026	23.3716	1.13671	1.02117	0.0826233	-1.50453	0.385257	0.762595	-0.406539	1.13557	-1.98775	-0.257233	0.065981	-0.43385
TSTA3	Quantified	28.2625	28.0006	27.9789	28.1341	27.535	28.0636	27.2091	27.7773	27.3177	27.6617	27.7633	27.7294	1.47792	0.665345	0.598176	1.07958	-0.779067	0.861007	-1.79007	-0.0272573	-1.45315	-0.385814	-0.0708563	-0.175812
MOGS	Identified	22.6311	NA	23.3017	NA	22.7258	22.405	23.3995	NA	23.1013	NA	NA	22.4079	NA	NA	NA	NA	NA	NA	NA	NA	NA	NA	NA	NA
THOC5	Identified	NA	NA	NA	NA	NA	NA	NA	NA	NA	NA	NA	NA	NA	NA	NA	NA	NA	NA	NA	NA	NA	NA	NA	NA
APOF	Quantified	24.2696	24.9593	25.1159	24.7267	24.8174	24.852	24.1224	23.9805	24.7904	23.7132	24.7469	24.0771	-0.538261	0.97907	1.32359	0.467356	0.66685	0.742909	-0.862153	-1.17439	0.607575	-1.76239	0.511745	-0.9619
CTDP1	Identified	NA	NA	NA	NA	20.0451	21.9965	22.2815	NA	NA	NA	NA	20.4395	NA	NA	NA	NA	NA	NA	NA	NA	NA	NA	NA	NA
GNL2	Identified	NA	NA	NA	NA	22.0246	21.9246	23.5546	NA	NA	NA	NA	NA	NA	NA	NA	NA	NA	NA	NA	NA	NA	NA	NA	NA
PKP1	Identified	NA	NA	NA	NA	NA	NA	NA	NA	NA	NA	NA	NA	NA	NA	NA	NA	NA	NA	NA	NA	NA	NA	NA	NA
DDX39B	Quantified	25.4037	24.97	24.727	24.5246	25.35	25.5343	25.7193	25.492	24.7506	25.161	25.0432	25.3563	0.633677	-0.538846	-1.19595	-1.74337	0.488561	0.986815	1.48691	0.87237	-1.13214	-0.0225359	-0.340986	0.505489
BLMH	Quantified	24.5948	24.4478	24.3637	24.1596	24.187	23.776	23.3244	24.0678	23.3366	24.1592	24.0487	24.1647	1.37133	0.999521	0.786977	0.270812	0.340043	-0.699424	-1.84126	0.0387235	-1.81048	0.269839	-0.00973034	0.283639
EXOSC2	Identified	NA	NA	NA	NA	NA	NA	21.4992	21.4406	NA	NA	NA	20.4577	NA	NA	NA	NA	NA	NA	NA	NA	NA	NA	NA	NA
TUBB2A;TUBB2B	Identified	NA	NA	NA	NA	NA	NA	NA	NA	NA	NA	NA	NA	NA	NA	NA	NA	NA	NA	NA	NA	NA	NA	NA	NA
BYSL	Identified	NA	NA	NA	NA	NA	22.3915	23.3643	NA	21.3808	NA	NA	20.6737	NA	NA	NA	NA	NA	NA	NA	NA	NA	NA	NA	NA
IDI1	Quantified	24.6414	23.8787	23.6699	23.8711	24.9011	24.3623	25.0548	24.4285	24.4994	24.4015	24.5722	24.4621	0.597218	-1.25351	-1.76012	-1.27195	1.22749	-0.0798868	1.60054	0.0806482	0.252644	0.0152302	0.42952	0.162178
CKAP5	Quantified	21.0874	20.9374	NA	19.9012	21.903	21.3468	22.9276	21.3781	20.5017	21.3113	21.0789	21.1868	-0.0806087	-0.272868	-1.16148	-1.60059	0.964343	0.251757	2.27723	0.291865	-0.831087	0.206219	-0.0915087	0.0467293	2
CIRBP	Identified	22.5173	NA	NA	21.3307	NA	22.2082	NA	21.6398	NA	21.7456	21.7927	NA	NA	NA	NA	NA	NA	NA	NA	NA	NA	NA	NA	NA
CIRH1A	Identified	NA	NA	NA	NA	NA	NA	NA	NA	NA	NA	NA	NA	NA	NA	NA	NA	NA	NA	NA	NA	NA	NA	NA	NA
HNRNPD	Quantified	27.4461	27.2552	26.97	26.6865	26.7221	26.9893	26.6196	26.9205	26.1913	27.0472	26.6768	27.5838	1.35307	0.856764	0.115309	-0.62207	-0.529443	0.165479	-0.795882	-0.0135752	-1.90961	0.315873	-0.647162	1.71125
IL18	Identified	NA	NA	NA	NA	NA	NA	23.0645	NA	NA	NA	23.1189	NA	NA	NA	NA	NA	NA	NA	NA	NA	NA	NA	NA	NA
BOP1	Identified	NA	NA	NA	NA	NA	NA	NA	NA	NA	NA	NA	NA	NA	NA	NA	NA	NA	NA	NA	NA	NA	NA	NA	NA
KEAP1	Identified	NA	NA	NA	NA	NA	NA	23.6843	21.5781	NA	NA	NA	NA	NA	NA	NA	NA	NA	NA	NA	NA	NA	NA	NA	NA
URB2	Identified	NA	NA	NA	NA	NA	NA	NA	NA	NA	NA	NA	NA	NA	NA	NA	NA	NA	NA	NA	NA	NA	NA	NA	NA
DHX34	Identified	NA	NA	NA	NA	NA	NA	NA	NA	NA	NA	NA	NA	NA	NA	NA	NA	NA	NA	NA	NA	NA	NA	NA	NA
MORC3	Identified	NA	NA	NA	NA	21.2564	21.0174	22.0252	NA	NA	NA	NA	NA	NA	NA	NA	NA	NA	NA	NA	NA	NA	NA	NA	NA
SAFB2	Identified	NA	NA	NA	NA	NA	NA	NA	NA	NA	NA	NA	NA	NA	NA	NA	NA	NA	NA	NA	NA	NA	NA	NA	NA
EIF3A	Quantified	24.2749	24.3259	23.9474	23.9314	23.8442	23.4043	24.147	23.5989	23.6221	23.6423	23.2074	23.5057	1.3894	1.53493	0.455435	0.409918	0.161369	-1.09293	1.02474	-0.538133	-0.47197	-0.414387	-1.65442	-0.803942
MLEC	Quantified	22.6185	23.1675	23.0809	22.0567	23.6144	23.0518	23.8795	22.4315	23.5795	22.9503	22.6569	22.7957	-0.70672	0.336958	0.172255	-1.77489	1.18652	0.116952	1.6906	-1.06235	1.12016	-0.0759735	-0.633717	-0.369788
C11orf54	Identified	NA	NA	NA	NA	21.8789	NA	NA	NA	NA	22.0629	NA	NA	NA	NA	NA	NA	NA	NA	NA	NA	NA	NA	NA	NA
PON2	Quantified	NA	23.4271	22.3623	23.064	23.7553	23.5746	23.3604	23.7327	23.2801	23.6169	23.3819	23.7184	-2.5006	0.289315	-1.42024	-0.293708	0.816191	0.526086	0.182144	0.779923	0.053233	0.594047	0.216727	0.75688
TTLL12	Quantified	25.225	25.4411	25.0723	24.7683	25.2561	25.3158	24.8989	25.0752	24.8294	24.8986	24.3829	25.2195	0.660144	1.39877	0.13818	-0.901281	0.766128	0.970198	-0.454779	0.147815	-0.692294	-0.455567	-2.21844	0.641121
WRN	Identified	NA	NA	NA	NA	NA	NA	NA	NA	NA	NA	NA	NA	NA	NA	NA	NA	NA	NA	NA	NA	NA	NA	NA	NA
DYNC1H1	Quantified	19.5059	19.6687	18.5427	20.8215	23.6014	23.2513	25.366	23.0263	22.8205	23.2042	22.833	20.6335	-1.18813	-1.10865	-1.6584	-0.545853	0.811314	0.640384	1.6728	0.530531	0.430074	0.617383	0.436181	-0.637633	2
EIF2B1	Identified	21.8877	NA	21.7659	NA	22.5566	21.9817	21.3757	NA	NA	21.5167	21.34	21.9692	NA	NA	NA	NA	NA	NA	NA	NA	NA	NA	NA	NA
EIF4A2	Quantified	23.9314	23.8443	23.7838	23.7254	23.5117	23.5519	23.1158	23.1423	22.6035	23.2304	23.455	23.1092	1.32282	1.09887	0.94315	0.792931	0.243443	0.346851	-0.774744	-0.706551	-2.09245	-0.480114	0.09759	-0.791805
CTTN	Quantified	23.203	22.9435	22.9563	22.4403	22.4758	22.5224	21.7371	22.1752	22.0907	22.268	22.1205	22.1987	1.82548	1.21457	1.24463	0.0297859	0.113498	0.223108	-1.62567	-0.594228	-0.79331	-0.375905	-0.723011	-0.538952
FLOT2	Quantified	24.2937	24.766	24.6098	24.74	24.5608	25.2441	24.5995	24.9033	24.2524	24.7713	24.7507	24.9745	-1.50011	0.220339	-0.348544	0.125543	-0.527256	1.96187	-0.386036	0.720397	-1.65046	0.239645	0.164598	0.980016
RCN2	Identified	NA	NA	NA	NA	NA	NA	NA	NA	NA	NA	NA	NA	NA	NA	NA	NA	NA	NA	NA	NA	NA	NA	NA	NA
TRIM25	Quantified	23.5386	22.5109	22.4818	NA	24.1406	23.6027	24.7248	23.6275	22.5679	23.5053	23.4614	22.3938	0.413326	-0.713659	-0.74564	-1.94815	1.07344	0.48367	1.71413	0.510759	-0.651193	0.376813	0.328652	-0.842146	2
PTK2B	Identified	NA	NA	NA	NA	NA	NA	NA	NA	NA	NA	NA	NA	NA	NA	NA	NA	NA	NA	NA	NA	NA	NA	NA	NA
WDR81	Quantified	NA	21.7398	NA	NA	21.6878	22.1202	21.6666	22.4714	NA	22.845	22.8914	22.0948	-1.3623	-0.0968415	-1.42924	-0.74471	-0.170788	0.444516	-0.200969	0.944203	-0.810028	1.47591	1.54195	0.408308
FLNC	Identified	NA	NA	NA	NA	NA	NA	NA	NA	NA	NA	NA	NA	NA	NA	NA	NA	NA	NA	NA	NA	NA	NA	NA	NA
FKBP8	Quantified	NA	NA	23.462	NA	23.1865	22.6831	23.9086	23.3745	NA	23.4507	22.656	22.7606	-1.36202	-1.08366	0.827182	-0.936187	0.645512	0.313498	1.12168	0.769476	-1.77549	0.819743	0.295658	0.364601
FRG1	Quantified	NA	NA	NA	22.421	22.675	22.9269	22.6628	NA	21.9184	22.4823	21.8164	22.5658	-1.59214	-0.0653472	-1.82658	0.550791	0.856101	1.15879	0.841358	-1.04322	-0.0532129	0.62448	-0.175866	0.724853
GNA13	Quantified	22.3079	22.6048	22.4657	22.3671	22.1515	22.9626	22.2067	22.3602	22.2724	22.3222	22.4078	22.3618	-0.429729	0.967189	0.31287	-0.151195	-1.16564	2.6507	-0.905944	-0.183517	-0.596475	-0.362478	0.040305	-0.176083
GALE	Identified	NA	NA	NA	22.5346	23.0621	NA	22.9175	23.4138	22.8715	NA	NA	22.6449	NA	NA	NA	NA	NA	NA	NA	NA	NA	NA	NA	NA
HABP2	Quantified	NA	23.1548	23.1064	24.1851	22.8556	NA	22.5226	NA	24.1034	23.1599	23.7424	22.856	-1.53001	0.376727	0.335094	1.26181	0.1197	-1.47516	-0.166395	-1.49596	1.19164	0.381072	0.881512	0.119977
PDIA5	Identified	NA	NA	NA	NA	NA	NA	NA	NA	NA	NA	NA	NA	NA	NA	NA	NA	NA	NA	NA	NA	NA	NA	NA	NA
PRPSAP1	Quantified	22.8536	NA	22.2969	NA	23.1339	23.1568	23.0718	22.7911	NA	22.8348	23.3439	22.8849	0.40814	-1.71608	-0.18896	-2.19517	0.708781	0.73333	0.642124	0.341092	-0.497049	0.387981	0.934049	0.441764
MCM6	Quantified	25.3275	25.3516	25.2044	25.2395	25.7077	26.0029	26.5326	25.696	25.557	25.7895	25.5854	25.6366	-0.835355	-0.770099	-1.16883	-1.07377	0.1946	0.994268	2.42891	0.16281	-0.213633	0.416037	-0.136815	0.00188462
ITIH4	Quantified	27.1694	27.607	27.8993	28.0749	26.9888	26.7357	26.6584	26.6406	28.4864	27.1864	28.0824	27.1854	-0.358499	0.343396	0.81236	1.09402	-0.648196	-1.0542	-1.1782	-1.20678	1.75409	-0.331215	1.1061	-0.332883
LAGE3	Identified	NA	NA	NA	NA	NA	NA	NA	NA	NA	NA	NA	NA	NA	NA	NA	NA	NA	NA	NA	NA	NA	NA	NA	NA
MDC1	Quantified	22.036	21.5018	NA	21.5015	21.1793	NA	NA	21.9574	21.0181	21.7881	20.8928	22.5699	1.06987	0.164795	-0.731439	0.164301	-0.381511	-1.02214	-1.30325	0.93661	-0.654542	0.649796	-0.866859	1.97436
CLINT1	Identified	NA	NA	NA	NA	NA	NA	NA	NA	NA	NA	NA	NA	NA	NA	NA	NA	NA	NA	NA	NA	NA	NA	NA	NA
SMC1A	Quantified	24.308	24.3662	24.0408	23.8873	24.0633	24.4977	24.2761	24.5644	23.6796	24.3193	24.0367	24.5583	0.330213	0.540186	-0.633634	-1.18777	-0.55254	1.01446	0.215177	1.25513	-1.93696	0.370902	-0.648433	1.23327
RRP1B	Identified	NA	NA	NA	NA	NA	NA	NA	NA	NA	NA	NA	NA	NA	NA	NA	NA	NA	NA	NA	NA	NA	NA	NA	NA
GINS1	Identified	NA	NA	NA	NA	NA	NA	NA	NA	NA	NA	NA	NA	NA	NA	NA	NA	NA	NA	NA	NA	NA	NA	NA	NA
BMS1	Identified	NA	NA	NA	NA	20.795	NA	22.7285	NA	NA	NA	NA	NA	NA	NA	NA	NA	NA	NA	NA	NA	NA	NA	NA	NA
USP10	Identified	NA	NA	NA	NA	21.8852	NA	22.678	NA	NA	NA	NA	NA	NA	NA	NA	NA	NA	NA	NA	NA	NA	NA	NA	NA
MESDC2	Quantified	NA	NA	21.8511	22.1178	22.6514	21.7209	23.7663	NA	22.9389	22.9883	22.2994	22.0576	-1.2478	-0.603969	-0.232081	0.04205	0.590617	-0.365893	1.73657	-1.95154	0.886076	0.936928	0.228809	-0.0197635
IGHV3-23	Identified	NA	NA	NA	NA	25.3118	NA	NA	NA	27.3437	NA	NA	NA	NA	NA	NA	NA	NA	NA	NA	NA	NA	NA	NA	NA
GANAB	Quantified	24.3936	24.3135	24.1518	24.1279	24.3826	24.3403	25.1916	25.181	24.3953	24.8427	24.527	24.8841	-0.450241	-0.665901	-1.10089	-1.16536	-0.479945	-0.593589	1.69688	1.66841	-0.44584	0.758121	-0.0913046	0.869657
LBR	Quantified	27.9563	27.6034	27.58	27.2361	27.8354	27.7139	27.3084	27.6819	27.177	27.6344	27.0401	27.896	1.34574	0.161666	0.0831714	-1.07091	0.939975	0.532375	-0.828143	0.424989	-1.26905	0.265468	-1.72851	1.14323
MVP	Identified	22.0962	21.3675	NA	21.9139	22.739	22.112	21.2919	NA	22.0677	22.1914	22.4178	NA	NA	NA	NA	NA	NA	NA	NA	NA	NA	NA	NA	NA
GOLGB1	Identified	NA	NA	NA	NA	NA	NA	NA	NA	NA	NA	NA	NA	NA	NA	NA	NA	NA	NA	NA	NA	NA	NA	NA	NA
LASP1	Quantified	25.6606	25.3483	25.6618	25.2919	25.3152	25.3498	24.9344	25.3408	24.9594	25.1382	25.3589	25.1751	1.61896	0.238034	1.62449	-0.011773	0.0916193	0.244305	-1.59303	0.204635	-1.48234	-0.691381	0.284767	-0.528287
CRYM	Identified	NA	NA	NA	NA	NA	NA	NA	NA	NA	NA	NA	NA	NA	NA	NA	NA	NA	NA	NA	NA	NA	NA	NA	NA
ZNF638	Identified	NA	NA	NA	NA	NA	NA	24.2887	NA	24.6559	NA	NA	NA	NA	NA	NA	NA	NA	NA	NA	NA	NA	NA	NA	NA
KPNB1	Quantified	26.6133	26.3525	26.3986	26.1729	26.4705	26.4836	26.1503	26.4958	26.1053	26.3563	26.2108	26.569	1.45367	-0.0727513	0.197222	-1.1238	0.618129	0.694686	-1.25619	0.766096	-1.51906	-0.0504123	-0.901969	1.19437
NUMA1	Identified	NA	NA	NA	NA	NA	NA	NA	NA	NA	NA	NA	NA	NA	NA	NA	NA	NA	NA	NA	NA	NA	NA	NA	NA
PSME4	Quantified	21.0566	19.6873	NA	NA	22.5718	21.7862	22.057	22.0013	21.3527	21.084	20.8587	21.1197	-0.26464	-2.01833	-1.14028	-0.0668786	1.67581	0.669754	1.01645	0.94522	0.114495	-0.229566	-0.518106	-0.183922	2
MATR3	Quantified	24.8356	24.8145	24.7211	24.6162	24.8235	25.2979	25.9298	25.0499	24.7688	25.046	24.6404	24.5915	-0.245027	-0.301045	-0.548614	-0.826977	-0.276992	0.981529	2.65792	0.323563	-0.422159	0.313302	-0.762923	-0.892576
[truncated: 2,095 more rows]
